# Supplementary material for: Systematic comparison of respiratory syncytial virus-induced memory B cell responses in two anatomical compartments
Source: Nat Commun. 2019 Mar 8;10:1126. doi: 10.1038/s41467-019-09085-1 (PMC6408481; doi:10.1038/s41467-019-09085-1)
Supplement: Supplementary file 4 — Supplementary Data 1 [file 41467_2019_9085_MOESM4_ESM.xlsx]

## Sheet: all clones
Donor	Clone name	Compartment	B cell subset	Prefusion subtype A KD (M)*	Postfusion subtype A KD (M)*	Neut IC50 (µg/ml) RSV subtype A	VH Germline	VH CDR3	VL Germline	VL CDR3
2635	ADI-41188	Adenoid	IgA+CD27+	2.23985e-10	N.B.	0.147166	VH4-34	ARTSRSPEPDNYYYYMDV	VL1-40	QSYDSNLDVVV
2635	ADI-41221	Adenoid	Unknown	2.98426e-10	3.16654e-10	0.0398335	VH3-21	ARELGFASSSYSYYYGMDV	VL2-11	CSFAGNYV
2635	ADI-41259	Adenoid	IgG-IgA-CD27+	3.35934e-10	N.B.	0.0152145	VH3-11	ARDEVGWNNLDYYFGMDV	VK2-30	MQGTHWQKT
2635	ADI-41256	Adenoid	IgG+CD27-	3.53762e-10	N.B.	0.0185455	VH1-69	VRDVFYDILTGYYDADYYHHYMDV	VK2-30	MQGTHWPRT
2635	ADI-41249	Adenoid	IgG-IgA-CD27+	3.91497e-10	N.B.	0.006	VH5-51	ATQALRGAFDI	VK1-33	QQYDDLLFT
2635	ADI-41203	Adenoid	IgG+CD27+	3.99236e-10	N.B.	0.006	VH5-51	VSLYSDYDYGALDY	VK3-15	QQYHDWPSFT
2635	ADI-41206	Adenoid	IgG-IgA-CD27-	4.09075e-10	N.B.	0.0678364	VH3-21	ARDGVHPGGYIFGGYIDS	VL1-40	QSYDSSLSGYV
2635	ADI-41222	Adenoid	IgA+CD27-	4.30995e-10	N.B.	0.0158211	VH3-30	VRDIVRGSPLFDY	VL3-21	QVWDRSSDNYV
2635	ADI-41215	Adenoid	IgG-IgA-CD27-	4.36915e-10	5.62764e-10	0.323543	VH3-20	AKEGQEWELLPWYFDL	VL2-23	CSYAGGSTYV
2635	ADI-41147	Adenoid	IgG+CD27+	4.6744e-10	N.B.	0.0638396	VH3-11	ARLEYGDYGPYYLGL	VL1-40	QSYDTSLSAHYV
2635	ADI-41173	Adenoid	Unknown	3.15494e-10	2.93512e-10	0.0845668	VH1-69	SRESSTWDVAHYFDY	VK1-17	LQHNSYPYT
2635	ADI-41210	Adenoid	IgA+CD27-FcRL4+	4.70023e-10	N.B.	0.102398	VH1-18	ARDTPVGGGTQTFDY	VK2-30	MQATHRPGT
2635	ADI-41180	Adenoid	IgG+CD27-	4.70488e-10	N.B.	0.0704825	VH3-11	ARLGGYSYYMDV	VL1-40	QSYDSSLDWV
2635	ADI-41208	Adenoid	IgG-IgA-CD27+	4.83434e-10	N.B.	0.0774293	VH3-11	ARLAYSDYGPFYFDL	VL1-40	QSYDSRLSAPYV
2635	ADI-41217	Adenoid	IgG+CD27-	4.88862e-10	N.B.	0.0388517	VH3-21	AREDYDSLTGYYSPKRFDP	VL1-40	QSYDRSLSVV
2635	ADI-41191	Adenoid	IgA+CD27+	5.01606e-10	N.B.	0.0708352	VH1-18	AREPPSLSAAATLDY	VK2-30	MQVTHWPHE
2635	ADI-41157	Adenoid	IgG-IgA-CD27+	5.06589e-10	N.B.	0.215771	VH4-59	ARSPPVPGTRSWFDP	VL1-47	AAWDDSLSGPV
2635	ADI-41224	Adenoid	IgA+CD27-	5.24447e-10	5.58136e-10	0.132632	VH3-49	TMPVLNMDV	VL6-57	QSYDSNNPWV
2635	ADI-36677	Adenoid	IgG-IgA-CD27+	5.40243e-10	N.B.	0.0192209	VH3-48	ASLYDSRGYYWVFDY	VK1-33	LQHDNLPPT
2635	ADI-41204	Adenoid	IgG+CD27-	5.44567e-10	N.B.	0.0619561	VH3-21	ARVPSYETTPYFDY	VL1-40	QSYDSSLSGYV
2635	ADI-41251	Adenoid	IgA+CD27+	5.92669e-10	N.B.	0.108177	VH3-11	ARVGCSGGVCNFFLDY	VL1-40	QSYDSSLSGYV
2635	ADI-36672	Adenoid	IgG+CD27+	7.03038e-10	N.B.	0.0184379	VH3-11	ARDYYGSGNYYNPKPLDV	VL1-40	QSYDSSLKGV
2635	ADI-41232	Adenoid	IgG-IgA-CD27+	7.05236e-10	N.B.	0.0252926	VH1-18	ARDSMGGTTLFDY	VK2-30	MQGTHWPPMYT
2635	ADI-36680	Adenoid	IgG-IgA-CD27-	7.18992e-10	N.B.	0.006	VH5-51	VSLFGDYDYGALDY	VK3-15	QQYHDWPSFT
2635	ADI-36671	Adenoid	IgG+CD27+	7.2798e-10	N.B.	0.0132411	VH3-11	ARDGGYGIGPLY	VL1-40	QSYDSSLGGYV
2635	ADI-41250	Adenoid	IgG-IgA-CD27-	7.30505e-10	5.04204e-10	>25	VH4-34	ARGYDYWSGTARYFDY	VL2-14	SSYRSSTTSRV
2635	ADI-41193	Adenoid	IgG+CD27+	7.40214e-10	N.B.	0.0688025	VH3-11	ARVAPIRHNGDYIDY	VL1-40	QSYDRGLSGRV
2635	ADI-36674	Adenoid	IgG+CD27+	7.45029e-10	N.B.	0.0143658	VH3-21	ARAGSVPVAGTYNDY	VL1-40	QSYDRSLSVL
2635	ADI-36670	Adenoid	IgA+CD27-	7.49446e-10	N.B.	0.0083866	VH1-69	ASLNYYDTTDYYLGYSDS	VK3-15	QQYNNWPPEYT
2635	ADI-41198	Adenoid	IgG-IgA-CD27+	7.55646e-10	N.B.	0.321397	VH3-43	VKDGWIEGAFNHTFGIGYYFEN	VK1-33	QQHENVPLT
2635	ADI-41245	Adenoid	IgG+CD27+	7.74938e-10	N.B.	0.707765	VH3-11	AREFQTYYYMDV	VL1-40	QSYDSSLSGSV
2635	ADI-41254	Adenoid	Unknown	7.75513e-10	N.B.	>25	VH3-48	ARGIQFSRVDYAMDV	VL1-44	AIWDDSLNASYV
2635	ADI-41237	Adenoid	IgA+CD27-	7.94333e-10	N.B.	0.0399995	VH3-11	ARRGSCTGGVCSFDY	VL1-40	QSYDSSLSGFV
2635	ADI-41197	Adenoid	IgA+CD27+	7.94836e-10	5.30851e-10	0.267647	VH1-2	ARQEDHYYGSGNFYNSFDF	VK1-39	QQSYSNPGKT
2635	ADI-41226	Adenoid	IgG+CD27-	8.19948e-10	N.B.	0.152398	VH3-11	ARITPYGGSHYFDS	VL1-40	QSYDNSLSGFYV
2635	ADI-41177	Adenoid	IgG-IgA-CD27-	8.37277e-10	N.B.	>25	VH1-2	ARDFFPLVIPTLIVGRGLYDMDV	VL1-44	AAWDDSLNGVV
2635	ADI-36679	Adenoid	IgG-IgA-CD27-	8.77837e-10	N.B.	0.006	VH5-51	ARRYDYIDF	VK1-33	QQYDFLAHIT
2635	ADI-41216	Adenoid	IgG-IgA-CD27-	9.02887e-10	N.B.	0.19205	VH3-11	AREIGRSYYMDV	VL1-40	QSYDRSLSEFYV
2635	ADI-41153	Adenoid	IgG-IgA-CD27-	9.27936e-10	4.45077e-10	>25	VH3-21	ARQVLYDRGGYYLYYFDH	VK1-39	QQSYNFPYT
2635	ADI-41144	Adenoid	IgA+CD27-	9.39985e-10	7.58987e-10	0.37269	VH1-2	ARWEVMDYGSGIYYNQDHFDY	VK1-16	QQYKTYPIT
2635	ADI-41179	Adenoid	IgA+CD27+	9.48366e-10	3.4151e-10	>25	VH1-69	ANPVYDSSGFQ	VL2-11	CSYPGNPLYV
2635	ADI-41258	Adenoid	IgA+CD27-	9.68014e-10	N.B.	>25	VH3-23	ARGGYCSGGNCFPFDY	VL3-25	QSADSGGTYVM
2635	ADI-41238	Adenoid	IgG+CD27+	1.03095e-09	N.B.	0.129041	VH3-11	ARVITQAGTGTTYYMDV	VL1-40	QSYDSSLSLV
2635	ADI-41233	Adenoid	IgG-IgA-CD27+	1.06073e-09	N.B.	0.153544	VH3-11	ARLFASRSDGAFDI	VL1-40	QSYDSSLSGYV
2635	ADI-36669	Adenoid	IgG-IgA-CD27-	1.09416e-09	N.B.	0.0245669	VH1-46	TRDFIYFYGSGDGFDY	VK1-17	LQHNSYPFT
2635	ADI-41253	Adenoid	IgG-IgA-CD27+	1.11084e-09	N.B.	0.0339253	VH4-39	AVTRCYVCTSEGDSFDM	VK3-20	QQYATSPYT
2635	ADI-41202	Adenoid	IgA+CD27+	1.12088e-09	3.32852e-10	>25	VH1-69	ASPVYDSSGFQ	VL2-11	CSYPGNPLYV
2635	ADI-41229	Adenoid	IgA+CD27-	1.13645e-09	7.08471e-10	0.0656163	VH3-30	AKPKTTGYYYLDAFDF	VK1-33	QQHDNVPPT
2635	ADI-41205	Adenoid	IgG-IgA-CD27-	1.16405e-09	5.3591e-10	>25	VH4-4	ARGVITYRGSWFLQYFDY	VK4-1	QQYYSSPLT
2635	ADI-36681	Adenoid	IgG-IgA-CD27-	1.20009e-09	N.B.	0.006	VH5-51	VTLYTDYDYGAPDH	VK3-15	QQYYDWPLLT
2635	ADI-41209	Adenoid	IgG-IgA-CD27-	1.32005e-09	1.58762e-09	2.9673	VH4-34	ARVGGRSAY	VK2-28	MQALQTLT
2635	ADI-41252	Adenoid	IgG-IgA-CD27-	1.3715e-09	1.00354e-09	>25	VH5-51	VRLDKTTQIDF	VK1-33	QQHDNLPLT
2635	ADI-41200	Adenoid	Unknown	3.34299e-10	3.18362e-10	>25	VH3-23	AKDPYGDYRDYYGMDV	VK2-28	MQTLQALYT
2635	ADI-41234	Adenoid	IgG+CD27-	1.45867e-09	N.B.	0.0988824	VH3-30	ARLSEALVEPAAHTQYKYHYGLDV	VK2-28	MQALQTPWT
2635	ADI-41178	Adenoid	IgG-IgA-CD27-	1.71747e-09	6.01837e-10	>25	VH1-2	ARDLTAGGYGSTWYSCGDY	VK3-15	QQYNNWPRWT
2635	ADI-41199	Adenoid	IgG+CD27-	1.72583e-09	N.B.	0.225309	VH3-11	ARVRADYVGNSRIHFDY	VK3-15	QQYNDWPFT
2635	ADI-41230	Adenoid	IgG+CD27+	1.82819e-09	4.07025e-10	24.1015	VH5-51	ARLEYLVSGFEY	VL6-57	QSYDSSNPVV
2635	ADI-41181	Adenoid	IgA+CD27+	1.95174e-09	9.35655e-10	>25	VH1-69	ATAPTAYCSGDCYSLFDP	VL2-23	CSYAVSRTSLYV
2635	ADI-41255	Adenoid	IgA+CD27+FcRL4+	2.04133e-09	1.54027e-09	>25	VH3-23	AKEDYYHFYMDV	VK3-15	QQHDNWPSYT
2635	ADI-41240	Adenoid	IgG-IgA-CD27-	2.14736e-09	1.20248e-09	>25	VH4-34	ARGTLRGYFDY	VK1-5	QQYNGYLWT
2635	ADI-41190	Adenoid	IgG-IgA-CD27-	2.29296e-09	9.7073e-10	>25	VH1-3	ARWGRFWNSRSLDYYAMDV	VK3-20	QQYGSSPLT
2635	ADI-41165	Adenoid	IgG+CD27+	2.40347e-09	N.B.	>25	VH5-51	ARRYDYIDI	VK1-33	QQYDNLAHIT
2635	ADI-41160	Adenoid	IgG-IgA-CD27-	2.41078e-09	3.36863e-10	>25	VH1-69	ARNSDFYYGMDV	VL2-14	SSYTSSSLYV
2635	ADI-41207	Adenoid	Unknown	2.53175e-09	4.37767e-10	>25	VH2-70	ARTLYFYGSGSLSDYCFDY	VL2-11	CSYAGTYTWV
2635	ADI-41161	Adenoid	IgG-IgA-CD27-	2.53811e-09	3.63868e-10	>25	VH3-48	VRGGPYDYVWGTYRYFDF	VL2-14	CSYTSSNSLV
2635	ADI-41182	Adenoid	IgA+CD27-	2.5543e-09	4.62114e-10	>25	VH5-51	ARCDGAVYWYFDL	VK3-15	QQYNNWPPALT
2635	ADI-41247	Adenoid	IgA+CD27-	2.76078e-09	1.0202e-09	>25	VH1-2	ATEGPRGPFRFDP	VL6-57	QSYDSSNWV
2635	ADI-41184	Adenoid	IgG-IgA-CD27-	2.84503e-09	5.31986e-10	>25	VH3-23	AKAQLYDTSGYYLYYFDY	VK1-39	QQSYSTSFT
2635	ADI-41189	Adenoid	IgG-IgA-CD27-	2.86473e-09	6.07729e-10	>25	VH3-21	ARRNAVVVPSLMVVADYYYGMDV	VL1-40	QSYDTSLSGPGYV
2635	ADI-41196	Adenoid	IgG+CD27-	2.9157e-09	5.95141e-10	>25	VH3-23	ARTESNTLAPSWSGRYVTDWYFDL	VK1-39	QQSYSIPT
2635	ADI-41186	Adenoid	Unknown	3.01027e-09	7.03469e-10	>25	VH5-51	ARQAGIQRPLDY	VK3-15	QQFHNWPPYT
2635	ADI-41231	Adenoid	IgG-IgA-CD27-	3.0484e-09	4.25684e-10	>25	VH5-51	AMTDYNYSFKS	VL6-57	QSYDSSNPYV
2635	ADI-41172	Adenoid	IgG-IgA-CD27+	3.05696e-09	7.48831e-10	>25	VH3-64D	VKAPARDHYEILTLLGYFDY	VK4-1	QQYYTIPPWT
2635	ADI-41246	Adenoid	IgG-IgA-CD27-	3.07945e-09	N.B.	>25	VH4-59	ARYFDYGSGGFDY	VK3-20	QQFDSSLT
2635	ADI-41166	Adenoid	IgA+CD27-	3.15262e-09	4.40318e-10	>25	VH1-2	ARGIPVSGPVSIDY	VL2-14	SSYTRSNTVV
2635	ADI-41212	Adenoid	IgG-IgA-CD27-	3.17532e-09	4.00134e-10	>25	VH1-2	ARDQMWLVLDY	VL2-14	SSYTRSNTKV
2635	ADI-41145	Adenoid	Unknown	3.18505e-09	8.14745e-10	>25	VH4-59	ARSRSGWSLYDY	VK1-39	QQSYNTPLT
2635	ADI-41185	Adenoid	IgG-IgA-CD27-	3.22683e-09	8.08927e-10	>25	VH4-34	ARIVREFNTRWYDYYYMDV	VK3-20	QQYGISPPMYT
2635	ADI-41248	Adenoid	IgG-IgA-CD27-	3.35413e-09	3.91839e-10	>25	VH3-33	ARDDRYCSGGTCLSAFDI	VK1-39	QQSYSTPNT
2635	ADI-41192	Adenoid	IgG-IgA-CD27+	3.38603e-09	5.89066e-10	>25	VH1-18	ARIFYYDRSGYYLALFDS	VK1-39	QQSYSTPTLT
2635	ADI-41213	Adenoid	IgG+CD27-	3.4719e-09	5.76926e-10	>25	VH3-53	ARDASPNVGYYGMDV	VL3-1	QAWDSSTARYV
2635	ADI-41155	Adenoid	IgG-IgA-CD27+	3.51668e-09	4.77633e-10	>25	VH4-39	ARRYCDSTRCYEAFDI	VL1-47	AAWDDSLSGFYV
2635	ADI-41243	Adenoid	IgG-IgA-CD27+	3.54536e-09	4.17909e-10	>25	VH5-51	GTVVTLIQGVAD	VL6-57	QSYDSSNPVV
2635	ADI-41257	Adenoid	IgG+CD27+	3.81012e-09	N.B.	>25	VH1-69	AREFLGQCSETNCPTPSRHLDY	VK1-39	QQTYSTPG
2635	ADI-41201	Adenoid	IgA+CD27+FcRL4+	3.82297e-09	6.37241e-10	>25	VH3-48	YYYGSGISSHGGAFDY	VK3-11	QQRNTWPAIT
2635	ADI-41241	Adenoid	IgG-IgA-CD27-	3.84284e-09	9.27141e-10	18.763	VH1-2	ARAAAEYSSSSPTSYYYMDV	VK1-39	QQSYSPPQIT
2635	ADI-41162	Adenoid	IgG+CD27+FcRL4+	4.05995e-09	7.47882e-10	>25	VH1-69	ARDYRDFSPHLDYYYMDV	VK3-20	QQYGRTSWT
2635	ADI-41183	Adenoid	IgG-IgA-CD27-	4.07957e-09	1.00306e-09	>25	VH4-34	ARYFRSFYTIGPDYYYMDV	VK1-39	QHSYSSSLLT
2635	ADI-41225	Adenoid	IgG-IgA-CD27-	4.15333e-09	7.33108e-10	>25	VH3-11	ARDWGFGVERGYFDL	VK1-5	QQYNTYTWT
2635	ADI-41242	Adenoid	IgG+CD27-	4.17795e-09	9.06801e-10	>25	VH3-33	ARFYFGAFDI	VK2-28	MQALQTPYT
2635	ADI-41175	Adenoid	IgG-IgA-CD27-	4.24919e-09	1.07017e-09	>25	VH3-33	ARRPAGGFDY	VK2-28	MQALQTPYT
2635	ADI-41239	Adenoid	IgG-IgA-CD27-	4.25056e-09	1.46548e-09	>25	VH2-5	AHISTVVTYDSSGSYYVLINWFDP	VK2-28	MQALQTPLT
2635	ADI-41149	Adenoid	IgG+CD27+	4.33703e-09	8.5737e-10	>25	VH3-33	ARAPYSFWSGYYLDY	VK3-15	QQYSKWPQT
2635	ADI-41146	Adenoid	IgG+CD27+	4.43884e-09	7.4567e-10	>25	VH5-51	ARVSLPHYYYYMDV	VK1-12	QQANSFLGA
2635	ADI-41158	Adenoid	IgG+CD27-	4.48646e-09	N.B.	>25	VH3-48	ARAGNDYNFWSGRSSEYFDY	VK3-15	QQYDNWPLYT
2635	ADI-41227	Adenoid	IgG+CD27-	4.61627e-09	N.B.	>25	VH1-69	AREWHLGRTAVTGTGAFLDAFDI	VL1-36	SAWDDSLNGWV
2635	ADI-41154	Adenoid	IgG+CD27-	4.62583e-09	1.35421e-09	>25	VH4-34	ARATRYNYGYTFDY	VK1-39	QQSYIIPFT
2635	ADI-41163	Adenoid	IgG-IgA-CD27-	4.65418e-09	6.03726e-10	>25	VH3-33	ARRGAWGFDI	VK2-28	MQGLQTPYT
2635	ADI-41235	Adenoid	IgG+CD27-	4.71959e-09	3.23697e-09	>25	VH4-34	ARNPAEDILTGYSPPFHYYYMDV	VL1-40	QSYDSSLSVV
2635	ADI-41228	Adenoid	IgG+CD27-	4.86239e-09	6.1786e-10	>25	VH4-59	ARDRRDGSFVFDY	VL2-14	SSYTSSTTLV
2635	ADI-41169	Adenoid	IgA+CD27-	4.94324e-09	1.18611e-09	>25	VH5-51	ARPGRDINYYHSRDYGALDI	VK4-1	QEYYSPPMFT
2635	ADI-43646	Adenoid	IgG-IgA-CD27-	5.34462e-09	N.B.	>25	VH3-43D	AKDFDPLVVPAAMCFDY	VL2-14	SSYTSSSTLYV
2635	ADI-41170	Adenoid	IgG-IgA-CD27-	5.66993e-09	2.64427e-09	>25	VH3-23	AKETGSYYYFDS	VK1-5	QQYNSYLIT
2635	ADI-41214	Adenoid	IgG-IgA-CD27-	5.6989e-09	1.01699e-09	>25	VH3-7	ARDYRVEYYHSSDKLKRYYYYGMDV	VK1-39	QQSYSIPIT
2635	ADI-41171	Adenoid	IgG+CD27+	9.80402e-09	4.25905e-09	>25	VH4-31	ARDPFYRSGGIHYFDY	VK3-20	QQDGGLPIT
2635	ADI-41168	Adenoid	IgG+CD27-	1.32629e-07	N.B.	>25	VH3-30	AKGGGYYYYYMDV	VL2-14	NSYRSGITVV
2635	ADI-41159	Adenoid	IgA+CD27-	N.B.	9.86775e-09	>25	VH5-51	ARGGYCSGGSCYRGLDY	VK1-39	QQSHSTPQT
2635	ADI-41236	Adenoid	IgG+CD27-	N.B.	6.12567e-08	>25	VH3-11	VRNLGPYCSSTSCFVFDY	VL1-40	QSYDNSLNKSV
2635	ADI-41176	Adenoid	IgG+CD27-	N.B.	4.07086e-09	>25	VH4-39	VGRTFWRDCSSTSCYEYYFDY	VK1-27	QNYNSAPWT
2635	ADI-41223	Adenoid	IgG+CD27-	N.B.	1.80931e-09	>25	VH3-30	AKNLNDYNISWYKCFDL	VL2-14	SSYTTITTFVV
2635	ADI-41156	Adenoid	IgG+CD27-	N.B.	1.69623e-09	>25	VH3-48	ARAILYFDY	VK1-39	QQSYSTMYT
2635	ADI-41194	Adenoid	IgG+CD27-	N.B.	1.15951e-09	>25	VH4-31	ARATKPYHSYFYMDV	VK3-20	QQYGNAPT
2635	ADI-41218	Adenoid	IgG+CD27+	N.B.	7.28659e-10	>25	VH1-18	ARDPYHWSYLDY	VL1-40	QSYDRSLSGSRV
2635	ADI-43647	Adenoid	IgG-IgA-CD27-	N.B.	4.4563e-08	>25	VH3-23	AKGFERDYADAFDI	VK1-12	QQANSFPIT
2635	ADI-41219	Adenoid	IgG-IgA-CD27-	N.B.	1.28064e-09	>25	VH3-48	ARDPNYGGNSNRFDS	VK1-39	QQSYSAPRVT
2635	ADI-41164	Adenoid	IgG-IgA-CD27-	N.B.	9.61753e-10	>25	VH3-48	ARAAGQWLVTYYYYGMDV	VK1-5	QHYNSYLYT
2635	ADI-41244	Adenoid	IgG-IgA-CD27-	N.B.	8.43102e-10	>25	VH3-53	AREARSYNYDYVGNDAFDI	VK4-1	QQYYRTPPYT
2635	ADI-41174	Adenoid	IgG-IgA-CD27-	N.B.	7.51319e-10	>25	VH1-18	ARVGGTARSTTPYYYGMDV	VL3-25	QSAHTSGTYHV
2635	ADI-41220	Adenoid	IgG-IgA-CD27+	W.B.	W.B.	>25	VH2-5	AHIDDYINSGGFDY	VL2-23	CSYAGGYTLWL
2635	ADI-41152	Adenoid	IgG-IgA-CD27+	W.B.	W.B.	>25	VH5-10-1	ARLKYHYDSSGHPTLYYFDY	VK2-28	MQGLQTPYT
2635	ADI-44664	Adenoid	IgG-IgA-CD27+	W.B.	W.B.	>25	VH5-51	ARFTTGSYWYFDL	N/A	N/A
2635	ADI-41150	Adenoid	IgG-IgA-CD27+	W.B.	W.B.	>25	VH1-3	ARWGRFWNARSFDYYAMDV	VK3-20	QHYATSHLT
2635	ADI-44665	Adenoid	IgA+CD27-	W.B.	W.B.	>25	VH3-11	VRNLGPYCSSTSCFVFDY	VL1-40	QSYDNSLNKSV
2635	ADI-44666	Adenoid	IgA+CD27-	W.B.	W.B.	>25	VH3-48	FYYGSGILRGDPFDV	N/A	N/A
2635	ADI-41167	Adenoid	IgA+CD27-	W.B.	W.B.	>25	VH4-59	ARLGSGGFDY	VL3-25	QSTDSSGTYWV
2635	ADI-44667	Adenoid	IgA+CD27+	W.B.	W.B.	>25	VH4-39	ARYSKIWNLDAFDI	N/A	N/A
2635	ADI-41195	Adenoid	IgA+CD27+	W.B.	W.B.	>25	VH5-51	ARQEKFGSFDF	VL1-40	QSYDRSLSVV
2635	ADI-41148	Adenoid	IgG+CD27-	W.B.	W.B.	>25	VH1-69	ATSPHYGDLYYYYMDV	VK1-17	LQHNTYVRT
2635	ADI-44668	Adenoid	IgG+CD27-	W.B.	W.B.	>25	VH3-11	ARRGSCTGGVCSFDY	N/A	N/A
2635	ADI-41211	Adenoid	IgG+CD27-	W.B.	W.B.	>25	VH3-23	AKEGHSSSWYTAGYFDY	VL3-21	QVWDSSSDHFYV
2635	ADI-41187	Adenoid	IgG+CD27-	W.B.	W.B.	>25	VH3-23	AKVAVRINYDILTGYAFDI	VL2-11	CSYAGSYTYV
2635	ADI-44669	Adenoid	IgG-IgA-CD27-	W.B.	W.B.	>25	VH1-18	ARDRRLFFGPAGTDAFDI	VK1-33	QQYDFLPYT
2635	ADI-44670	Adenoid	IgG-IgA-CD27-	W.B.	W.B.	>25	VH1-2	ARDFIVATIFDYYYYYGMDV	VK3-20	QQYGSSPLT
2635	ADI-44671	Adenoid	IgG-IgA-CD27-	W.B.	W.B.	>25	VH1-69	AKMGFDFWSGPPPGYQYYHMDV	VK3-20	HQYSSSRTT
2635	ADI-44672	Adenoid	IgG-IgA-CD27-	W.B.	W.B.	>25	VH1-69	ARDHAEYGDPGGGFGY	N/A	N/A
2635	ADI-44673	Adenoid	IgG-IgA-CD27-	W.B.	W.B.	>25	VH1-69	ARDRITIFGVNPQANAFDI	VL1-51	GTWDRSLNTWV
2635	ADI-44674	Adenoid	IgG-IgA-CD27-	W.B.	W.B.	>25	VH1-69	ARSGITIFGNYYYYYMDV	VL2-14	SSYTSSSTRVV
2635	ADI-44675	Adenoid	IgG-IgA-CD27-	W.B.	W.B.	>25	VH2-5	AHSIEGFWSGYWDY	VL1-40	QSYDSSLSGSV
2635	ADI-44676	Adenoid	IgG-IgA-CD27-	W.B.	W.B.	>25	VH3-21	ARVGAYGDYYFDY	VL1-40	QSYDSSLSYV
2635	ADI-44677	Adenoid	IgG-IgA-CD27-	W.B.	W.B.	>25	VH3-23	AKRRTIIVATSSAFDY	VK1-33	QQCENFPLT
2635	ADI-44678	Adenoid	IgG-IgA-CD27-	W.B.	W.B.	>25	VH3-33	ARDPGTQWELLRADFDY	VL6-57	QSYDSSSHWV
2635	ADI-44679	Adenoid	IgG-IgA-CD27-	W.B.	W.B.	>25	VH3-49	TMPVLNMDV	VL6-57	QSYNSCN*V
2635	ADI-44680	Adenoid	IgG-IgA-CD27-	W.B.	W.B.	>25	VH3-49	TRDPNGLVGGTLS	VK1-5	QQYNSYWT
2635	ADI-44681	Adenoid	IgG-IgA-CD27-	W.B.	W.B.	>25	VH3-72	AKSDYVGALDI	VL3-21	QLWDSSSDHVA
2635	ADI-44682	Adenoid	IgG-IgA-CD27-	W.B.	W.B.	>25	VH3-74	AREWVEFDS	VL6-57	QSYDASTYV
2635	ADI-44683	Adenoid	IgG-IgA-CD27-	W.B.	W.B.	>25	VH5-51	ARHVGYCSGGSCLPEH	VK1-33	QQHDNLPIT
2635	ADI-44684	Adenoid	IgG-IgA-CD27-	W.B.	W.B.	>25	VH5-51	ARLSLPTVLLSWFDP	VK1-39	QQSYITPLT
2635	ADI-44685	Adenoid	IgG-IgA-CD27-	W.B.	W.B.	>25	VH5-51	ARRMYYYDSSGYYRPNNMGYYYGMDV	VL3-21	QVWDSSSGHVV
2635	ADI-44686	Adenoid	IgG-IgA-CD27-	W.B.	W.B.	>25	VH5-51	ATQRLQGAFDI	N/A	N/A
2635	ADI-44687	Adenoid	IgG-IgA-CD27-	W.B.	W.B.	>25	VH5-51	TRGCGGDCYSGDY	VK4-1	QQYYSTPPLT
2635	ADI-44688	Adenoid	IgG-IgA-CD27-	W.B.	W.B.	>25	VH1-46	ARVFLGIAARPGAFDI	VK3-11	QQRVT
2635	ADI-44689	Adenoid	IgG-IgA-CD27-	W.B.	W.B.	>25	VH3-11	ARHLITLTLATSWYFDL	VK3D-20	QQGT
2635	ADI-44690	Adenoid	IgG-IgA-CD27-	W.B.	W.B.	>25	VH3-21	ARDSGESSGYSHDY	VL1-40	QSYDSSLSGSV
2635	ADI-44691	Adenoid	IgG-IgA-CD27-	W.B.	W.B.	>25	VH3-21	ARELGITGTYGPWFDP	VL1-40	QSYDSSLSGYV
2635	ADI-44692	Adenoid	IgG-IgA-CD27-	W.B.	W.B.	>25	VH3-7	ARGGSTSAWSEYYFDY	VK3-11	QQRSNWA
2635	ADI-44693	Adenoid	IgG-IgA-CD27-	W.B.	W.B.	>25	VH3-74	ARAPSTGPFYYMDV	VK2-28	MQALQTPT
2635	ADI-44694	Adenoid	IgG-IgA-CD27-	W.B.	W.B.	>25	VH4-39	ARLHCSSSSCYFDP	VL1-40	QSYDSSLSGSV
2635	ADI-44695	Adenoid	IgG-IgA-CD27-	W.B.	W.B.	>25	VH5-51	ARCESYYYMDV	VL6-57	QSYDSSNQV
2635	ADI-41151	Adenoid	IgG-IgA-CD27+	W.B.	W.B.	>25	VH4-59	ARSPPVPGTRSWFDP	VK2D-30	MQGTHT
2635	ADI-41260	Adenoid	IgG-IgA-CD27+FcRL4+	W.B.	W.B.	>25	VH3-30	AKDSPYCGGDCYLGDAFDI	VK4-1	QQYYGTPPT
2665	ADI-41380	Adenoid	IgG-IgA-CD27+	2.56169e-10	N.B.	0.0549161	VH5-51	ASSRAYYDILTGYYVASAETQTKAAFDI	VK1-33	QQYDNLIT
2665	ADI-41304	Adenoid	IgG-IgA-CD27-	3.37926e-10	3.30067e-10	>25	VH4-30-4	ARDRPHTSSWIPGWFDP	VL1-44	AAWDDSLYAVV
2665	ADI-41313	Adenoid	IgG-IgA-CD27+	4.54784e-10	3.41756e-10	>25	VH1-18	ARVYCGGDCHNPFFLYFDL	VL3-9	QVWDNSDWV
2665	ADI-41306	Adenoid	IgG-IgA-CD27+	4.61555e-10	4.54221e-10	0.173227	VH4-30-4	ARDVGYGGNAAHYYYYAMDV	VK3-11	QQRSNSLT
2665	ADI-41348	Adenoid	IgG-IgA-CD27-	4.75842e-10	4.3847e-10	0.0764691	VH4-31	ARGDYYFDGSGRTTAAFDI	VK1-39	QQSYTTPYT
2665	ADI-41274	Adenoid	IgA+CD27-	4.79702e-10	N.B.	0.109081	VH3-21	ARVGSYTHGYEFDY	VL1-40	QSYDRNLSVV
2665	ADI-41344	Adenoid	IgG+CD27+	4.94249e-10	N.B.	0.0636805	VH3-21	ARVSSPMIRGYYLDY	VL1-40	QSYDSSLSGSV
2665	ADI-41293	Adenoid	IgG-IgA-CD27-	4.95631e-10	4.10968e-10	0.1594	VH4-30-4	ARDVGATPYYYYGMDV	VK3-20	QQYGSSPPSVT
2665	ADI-41285	Adenoid	IgA+CD27-	5.11231e-10	4.12147e-10	>25	VH1-69	ARDYYDSSGYYYNGYGMDV	VL1-47	AAWDDSLGGPIWV
2665	ADI-41294	Adenoid	IgG+CD27+	5.11755e-10	N.B.	0.0805165	VH3-48	TRPHQEEWELLPNDAFDL	VL2-8	SSYGGSNNFGL
2665	ADI-41359	Adenoid	IgA+CD27-	5.27247e-10	N.B.	>25	VH3-21	ATNPREGGAFDI	VL1-40	QSYDSSLSGYV
2665	ADI-41268	Adenoid	IgG+CD27-	5.80544e-10	N.B.	0.176868	VH3-21	SRDGPTYGSGVHV	VL2-14	SSYTSSDTLFYV
2665	ADI-41302	Adenoid	IgG+CD27+	6.54219e-10	N.B.	0.006	VH3-30	ARDLFEWWELLGYCYAMDV	VL2-8	SSYAGSNTLGV
2665	ADI-41369	Adenoid	IgA+CD27+	6.84843e-10	3.07855e-10	>25	VH3-30	GKDPLKGDCSGGSCYQRIDY	VL6-57	QSYDRSNHVI
2665	ADI-41343	Adenoid	IgG+CD27-	7.21165e-10	N.B.	0.17731	VH3-21	ARVDTPMVRGYYFDY	VL1-40	QSYDSSLSGSV
2665	ADI-41356	Adenoid	IgG+CD27+	7.24816e-10	N.B.	0.115429	VH1-8	ARGGDFYAMDV	VL3-1	QVWDGSIA
2665	ADI-41311	Adenoid	IgG-IgA-CD27+	7.53938e-10	5.24005e-10	>25	VH2-70	ARIQPYTSGGYYSYYFDY	VK1-39	QQSYGTPWT
2665	ADI-41354	Adenoid	IgA+CD27+	7.71337e-10	4.28593e-10	>25	VH3-23	AKDSPVNINCGGDCDVAY	VK1-33	QQYDSLMYT
2665	ADI-41358	Adenoid	IgG+CD27-	8.64199e-10	N.B.	0.388842	VH3-21	ARDKVMVTKYNGMDV	VL1-40	QSYDSSLSGSL
2665	ADI-41351	Adenoid	IgG-IgA-CD27+	8.86433e-10	N.B.	0.14889	VH3-64	VKGPYGDFQYNWFDT	VK3-15	QQYDNWPPGDT
2665	ADI-41278	Adenoid	IgG-IgA-CD27+	1.28256e-09	4.82496e-10	>25	VH2-70D	ARTTVYASGGYYLYYLDY	VK1-39	QQSYSTPLT
2665	ADI-41364	Adenoid	IgA+CD27+	1.31503e-09	N.B.	0.140468	VH1-2	ARDQWETDGAYFLDY	VL2-23	CSSAVSSTF
2665	ADI-41374	Adenoid	IgA+CD27+	1.38715e-09	3.69047e-10	>25	VH1-69	ARRTPEMAWGY	VK1-33	QQYGDLPT
2665	ADI-41377	Adenoid	IgA+CD27-	1.73768e-09	N.B.	0.239614	VH6-1	ARDLPPLEYFDGSGYYFLDH	VL3-21	QVCESGRDPMV
2665	ADI-41366	Adenoid	IgG-IgA-CD27-	1.79472e-09	2.78051e-10	>25	VH5-51	GTSGFGVATPFDY	VL6-57	QSYASGIHGV
2665	ADI-41363	Adenoid	IgG-IgA-CD27-	1.84993e-09	N.B.	0.143419	VH1-69	ARDGEVCTNGFCWFLD	VK1-33	QNYGNFPH
2665	ADI-41346	Adenoid	IgG-IgA-CD27+	1.88377e-09	2.67433e-10	>25	VH5-51	ATLQTPVTGLDQ	VL6-57	QSYDPSNYV
2665	ADI-41323	Adenoid	IgA+CD27-	1.94986e-09	3.30643e-10	>25	VH3-20	ARHVDSSGPVARHFDY	VL6-57	QSYDPSNVV
2665	ADI-41345	Adenoid	IgG-IgA-CD27-	2.28687e-09	3.48826e-10	>25	VH5-51	ATSKYTFGYLD	VL6-57	QSYDTSNQV
2665	ADI-41314	Adenoid	IgA+CD27+	2.40926e-09	4.14355e-10	>25	VH1-69	ARAYCSGGTWYGGADY	VL3-25	QSADSTQEL
2665	ADI-41360	Adenoid	IgG-IgA-CD27-	2.45821e-09	3.58127e-10	>25	VH3-48	ARDPLNYHDNTAYWSY	VL6-57	QSYDSSNPLV
2665	ADI-41324	Adenoid	IgA+CD27-	2.4749e-09	4.26392e-10	>25	VH3-66	ARERTLFYYDSSGFFDY	VK3-20	QQYGRSLT
2665	ADI-41372	Adenoid	IgA+CD27+	2.47619e-09	4.2465e-10	>25	VH1-69	ARAYCSGGTCYGGADY	VL3-25	QSADSTQEL
2665	ADI-41347	Adenoid	IgG-IgA-CD27+	2.60039e-09	5.2114e-10	>25	VH4-4	ARAPFDSSGYHSNSV	VK2-28	MQPLQTPQT
2665	ADI-41381	Adenoid	IgG+CD27+	2.60472e-09	1.33733e-09	>25	VH4-30-4	ARDASPAYHDYIWGSCRYFDK	VK3-20	QQYGSTPYT
2665	ADI-41341	Adenoid	IgG+CD27-	2.83245e-09	1.96942e-09	>25	VH1-69	ARGRDDRSGDHIAFLYHYGMDV	VL1-51	GTWDTGLSAVV
2665	ADI-41365	Adenoid	IgA+CD27-	2.87064e-09	2.22411e-09	>25	VH3-11	ARVEFSSGDVPSLFDS	VL1-40	QSYDYSLSGWV
2665	ADI-41263	Adenoid	IgA+CD27-	2.90427e-09	3.45081e-10	>25	VH1-46	AMAKFYSFDY	VL6-57	QSYDSSNWV
2665	ADI-41315	Adenoid	IgA+CD27-	2.93399e-09	1.0343e-09	>25	VH4-59	ARHEFLVLPDV	VK3-20	QQYRSSPFS
2665	ADI-41303	Adenoid	IgG-IgA-CD27+	2.95589e-09	9.43837e-10	>25	VH3-23	ARVRGLVWFEGRIDPYPNVFDY	VK3-20	HHPGK
2665	ADI-41375	Adenoid	IgG+CD27+	2.96439e-09	1.01798e-09	>25	VH3-30	ARSRSGSYYSSAIDN	VK1-13	QQFNSYPSIT
2665	ADI-41371	Adenoid	IgA+CD27+FcRL4+	2.96473e-09	5.42686e-10	>25	VH4-30-4	ARDQEDSDYIWGSSRVFDI	VK3-20	QQYGSAPWT
2665	ADI-41322	Adenoid	IgA+CD27+	2.98155e-09	N.B.	>25	VH1-69	ARSSGYTGTNFFDY	VK1-12	QQANSFPRVT
2665	ADI-41378	Adenoid	IgA+CD27+	2.98284e-09	7.38719e-10	>25	VH4-4	ARPSPCSGGSCYWFFDL	VK1-39	QQSYKTAYT
2665	ADI-41291	Adenoid	IgG-IgA-CD27-	2.9847e-09	1.20178e-09	>25	VH4-34	ARLRLGCSGGSCYSRFDY	VK1-39	QQSYNTRWT
2665	ADI-41307	Adenoid	IgG-IgA-CD27+	2.98694e-09	8.29508e-10	>25	VH3-21	ARTIPQHYYDNNGDYYNYGMDV	VK3-15	HQYNDRPLT
2665	ADI-41284	Adenoid	IgG-IgA-CD27-	3.05821e-09	5.47248e-10	>25	VH3-15	TTDPGVGWIFGEVKLFRTDPEY	VL1-51	GTWDSSLSAVRV
2665	ADI-41273	Adenoid	IgG+CD27-	3.06182e-09	1.17234e-09	>25	VH3-48	ARSRSGYSSGWSRFFGN	VL2-11	CSYAGRWV
2665	ADI-41368	Adenoid	IgG+CD27-	3.07672e-09	8.77542e-10	>25	VH3-30	AKGSSLQWSHLDWYFDL	VK1-5	QQERT
2665	ADI-41261	Adenoid	IgG+CD27-	3.08217e-09	1.66794e-09	>25	VH1-69	ARIRWVPNWGGTATSFYNGMDV	VK3-20	QHYGSSLFT
2665	ADI-41320	Adenoid	IgA+CD27-	3.20131e-09	N.B.	>25	VH5-51	ARQMDFYFDV	VL3-25	QSADSRKTFV
2665	ADI-41287	Adenoid	IgG-IgA-CD27-	3.22264e-09	5.97933e-10	5.84518	VH3-9	AKEIVSTSWYSGYFQD	VL2-11	CSYAGRHTFV
2665	ADI-41282	Adenoid	IgG-IgA-CD27-	3.24641e-09	1.25067e-09	>25	VH3-30-3	ASDIVVLVTATDY	VK3-20	QQYGSSPYT
2665	ADI-41357	Adenoid	IgG+CD27-	3.30683e-09	N.B.	>25	VH3-48	ARDQHIVLVTGSTPDY	VK1-16	QQYSSYPLT
2665	ADI-41310	Adenoid	IgA+CD27-	3.3197e-09	N.B.	>25	VH5-51	ARQMDFYFDV	VL3-25	QSADSRKTFV
2665	ADI-41296	Adenoid	IgA+CD27-	3.35264e-09	N.B.	>25	VH5-51	ARQMDFYFDV	VL3-25	QSADSRKTFV
2665	ADI-41352	Adenoid	IgG+CD27-	3.35674e-09	N.B.	>25	VH3-48	ARDQLVWEPLIRNHYYYAMDV	VK4-1	QQYYSSPPT
2665	ADI-41362	Adenoid	IgG+CD27+	3.37246e-09	N.B.	0.910656	VH3-7	VRDGHIVVVTAVPPGFFDL	VK1-33	QQYQNLPYT
2665	ADI-41312	Adenoid	IgG-IgA-CD27-	3.37922e-09	8.56857e-10	>25	VH4-4	ARDLPGTPYDIVPGYYPGLRRHDAFDI	VL1-44	AAWDDSLNGWV
2665	ADI-41299	Adenoid	IgG+CD27+	3.48237e-09	2.24822e-09	>25	VH3-30	ARAYCSTSNCPVLDY	VL2-23	CSYAGGHSV
2665	ADI-41340	Adenoid	IgA+CD27-	3.50828e-09	N.B.	>25	VH1-69	ARDLGWLRPMTTVTSPHFDY	VL2-14	TSYTSSRTYV
2665	ADI-41277	Adenoid	IgG-IgA-CD27-	3.59859e-09	7.80097e-10	>25	VH4-4	ARVAHYDSNGYYIGYFDL	VK1-39	HQSYSAPWT
2665	ADI-41280	Adenoid	IgG-IgA-CD27-	3.62407e-09	4.82968e-10	>25	VH4-59	ARHGPKTEFWSAQYYLEL	VK3-20	HQYGTSPWT
2665	ADI-41305	Adenoid	IgG-IgA-CD27+	3.63645e-09	4.31019e-10	>25	VH4-31	ARGGSLDDFWSATWYFAL	VK3-20	QQYGRSPYT
2665	ADI-41373	Adenoid	IgA+CD27+	3.71092e-09	1.18174e-09	>25	VH3-11	ARVEFSSGDVPSLFDL	VL1-40	QSYDFSLSGWV
2665	ADI-41316	Adenoid	IgG+CD27-	3.73659e-09	1.04515e-09	>25	VH3-30	AKDRQEYSSGWTHDACDI	VK3-15	QQYNNWPRT
2665	ADI-41355	Adenoid	IgG+CD27-	3.84279e-09	1.17814e-09	>25	VH3-11	AGPVRGYTYGIFDY	VL3-21	QVWETNSDHPVV
2665	ADI-41297	Adenoid	IgG-IgA-CD27-	3.90841e-09	6.27923e-10	>25	VH1-69	GRTGAFDGEVVVRPHLDL	VL2-14	SSYTRSNTLL
2665	ADI-41353	Adenoid	IgA+CD27-	3.90918e-09	N.B.	>25	VH5-51	ARQMDFYFDV	VL3-25	QSADSRKTFV
2665	ADI-41342	Adenoid	IgG+CD27+	3.99333e-09	5.90775e-10	>25	VH1-69	ARDPWVSGPVEFYYYFDV	VK3-20	QQYGSTPPT
2665	ADI-41308	Adenoid	IgG+CD27+	4.00249e-09	5.18915e-10	>25	VH6-1	ARGISTFGGVIYALEI	VL2-14	SSYTRTSIVV
2665	ADI-41266	Adenoid	IgA+CD27+	4.05839e-09	N.B.	>25	VH6-1	ARDLPQVDYFDGASFYFFDF	VL3-21	QVWDTGSHPVV
2665	ADI-41376	Adenoid	IgG+CD27+	4.15159e-09	7.0539e-10	>25	VH3-30	AKDDAIYSGGWVGDAFDL	VK3-15	QQYNNWPRT
2665	ADI-41309	Adenoid	IgG+CD27-	4.33574e-09	1.36177e-09	>25	VH4-30-4	ARDGGENYVWGTFRFLDV	VK3-20	QQYGSSPHT
2665	ADI-41319	Adenoid	IgG+CD27-	4.4099e-09	5.86603e-10	>25	VH4-30-4	ARDGDEVDYVWGTRRYLDS	VK3-20	LQYGSLPKT
2665	ADI-41270	Adenoid	IgG-IgA-CD27+	4.91907e-09	6.17282e-10	>25	VH3-30-3	ARVSAEGSMGRFSDFNY	VL2-23	CSYAGSDTYV
2665	ADI-41370	Adenoid	IgG+CD27-	5.58964e-09	1.63921e-09	>25	VH3-21	ARDPGGSASFVPYYYGMDV	VL3-25	QSADSSGTYPYVV
2665	ADI-41275	Adenoid	IgG+CD27+	5.74247e-09	1.32887e-09	>25	VH3-21	ARFRGLYCDGDCSSRGNTYYNYYGMDV	VK2-28	MQALQAPPT
2665	ADI-41349	Adenoid	IgG-IgA-CD27-	6.24824e-09		>25	VH3-49	TRAHLTDYTDINGYQYYFDY	VK1-33	QHYDNFPYT
2665	ADI-41281	Adenoid	IgG-IgA-CD27-	6.69584e-09	1.57901e-09	>25	VH1-3	ARDESYCSAGYCYLYFDY	VK1-39	QQSYSNPRT
2665	ADI-41286	Adenoid	IgG+CD27-	7.59591e-09	5.48535e-09	>25	VH1-18	ARDERSIAVEVYLGSTFDI	VK1-12	QQANIFGVT
2665	ADI-41288	Adenoid	IgA+CD27+	8.99143e-09	N.B.	>25	VH3-23	AKTDIMVTFGGVVVDAYYFDH	VK3-20	QHYDSSPPGT
2665	ADI-41267	Adenoid	IgG-IgA-CD27-	1.0722e-08	1.09048e-08	>25	VH4-4	ARGDPLCSGGICYSGYFDY	VL3-1	QAWGSSSVV
2665	ADI-41265	Adenoid	IgG+CD27-	1.50426e-08	3.0791e-09	>25	VH5-51	AKVVTYGSAIRWFES	VL1-51	GTWDSRLSAEV
2665	ADI-41367	Adenoid	IgG+CD27+	1.75638e-08	4.7231e-09	>25	VH1-3	ARDGSSGHWLGLSVLDN	VL2-14	SSYTRSATPYV
2665	ADI-41283	Adenoid	IgG-IgA-CD27-	2.74028e-08	7.95247e-09	>25	VH2-5	AHRLRSLTARGVFDI	VK1-39	QQTDSFPWT
2665	ADI-43644	Adenoid	IgG-IgA-CD27-	2.93206e-08	N.B.	>25	VH3-23	AKDFTVVHPLQQLTYYYFDY	VK3-11	QQRSNWPPGFT
2665	ADI-41317	Adenoid	IgG+CD27-	4.81624e-08	N.B.	4.65769	VH3-7	AGLWWGDLENWFDP	VL1-40	QSYDSNLRAYV
2665	ADI-41279	Adenoid	IgG+CD27+	5.04148e-08	4.78337e-08	>25	VH5-51	ATRVRHGYSSSGSFES	VL1-40	QSYDNSLSAYV
2665	ADI-41318	Adenoid	IgG+CD27+	4.26427e-07	3.53944e-08	>25	VH1-69	AREGGRLGTTMGAFDM	VK1-13	QQFNSYPYT
2665	ADI-41292	Adenoid	IgG-IgA-CD27-	8.83038e-07	1.94972e-07	>25	VH3-30	AKGSHLRWSHLDYYFHL	VK1-5	QQERT
2665	ADI-41361	Adenoid	IgA+CD27+	N.B.	3.8252e-10	2.53982	VH3-30	VRDFVPCSGATCYLPPVY	VK3-15	QQYNNWPSWT
2665	ADI-41350	Adenoid	IgG-IgA-CD27+	N.B.	6.01842e-10	>25	VH3-23	AKARLELRPYYYGMDV	VL2-14	SSSTLSTTYV
2665	ADI-41264	Adenoid	IgG-IgA-CD27+	N.B.	4.83588e-10	>25	VH3-15	AALPPISGWYYTPGF	VL3-10	YSTDGSGNPS
2665	ADI-41276	Adenoid	IgG+CD27-	N.B.	3.14914e-09	>25	VH3-49	TRVREDGVIAVAEYYFDY	VK3-20	QQYGSSPWT
2665	ADI-41271	Adenoid	IgG+CD27-	N.B.	3.11283e-09	>25	VH6-1	ARAGVRQWLVRGMDAFDI	VK4-1	QQYYNTPHT
2665	ADI-41379	Adenoid	IgG-IgA-CD27-	N.B.	1.10788e-09	>25	VH5-51	AKSIVGSTGSFDP	VK1-33	QQYHDLPPLT
2665	ADI-41289	Adenoid	IgG-IgA-CD27-	N.B.	8.81474e-10	>25	VH5-51	AKGGLGDVEMATIAV	VL2-23	SSYVRSRTFNYV
2665	ADI-41328	Adenoid	IgG-IgA-CD27+	W.B.	W.B.	>25	VH3-23	AKERDSTAYYYGNLDH	VK3-11	QQRSNWPPSIT
2665	ADI-41329	Adenoid	IgG-IgA-CD27+	W.B.	W.B.	>25	VH3-33	AKGVNYEVWSGHDAFDI	VK3-20	QQYGSSPWT
2665	ADI-41272	Adenoid	IgG-IgA-CD27+	W.B.	W.B.	>25	VH4-30-4	ARDEGGGYVWGSVRYFAY	VK3-20	QQYGSSPWT
2665	ADI-41262	Adenoid	IgG-IgA-CD27+	W.B.	W.B.	>25	VH1-46	AREGAYYSGFDY	VK1-5	QQYDTYSPIT
2665	ADI-41339	Adenoid	IgG-IgA-CD27+	W.B.	W.B.	>25	VH5-51	ARQLDFFFDL	VK3-15	QQYNNWPPMYT
2665	ADI-41326	Adenoid	IgG-IgA-CD27+	W.B.	W.B.	>25	VH3-21	ARVSSGHWDFDY	VK3-11	QQAINFPWT
2665	ADI-41321	Adenoid	IgA+CD27-	W.B.	W.B.	>25	VH3-23	AKELTYGLTYFDH	VK3-11	QQRTHWPLT
2665	ADI-41331	Adenoid	IgA+CD27-	W.B.	W.B.	>25	VH5-51	ARLEDITMIPGASGMDV	VL2-8	SSYGGRNNLV
2665	ADI-41332	Adenoid	IgA+CD27-	W.B.	W.B.	>25	VH5-51	ARQMDFYFDI	VK1-5	QQHNRYPIA
2665	ADI-41333	Adenoid	IgA+CD27-	W.B.	W.B.	>25	VH5-51	ARQMDFYLDV	VK3-20	QQYGVSALA
2665	ADI-41269	Adenoid	IgA+CD27-	W.B.	W.B.	>25	VH3-49	TRGGVVIDY	VL6-57	QSYGSSSVV
2665	ADI-41338	Adenoid	IgA+CD27-	W.B.	W.B.	>25	VH3-74	TRNLNYFYGMDV	VK1-39	QQGHSTPT
2665	ADI-41295	Adenoid	IgA+CD27+	W.B.	W.B.	>25	VH4-39	ARDPYSSSWYGGAFDI	VK1-39	QQTYSVLGT
2665	ADI-41334	Adenoid	IgA+CD27+	W.B.	W.B.	>25	VH5-51	ARQMDFYFDV	VL3-25	QSRDSRKTFV
2665	ADI-41290	Adenoid	IgA+CD27+	W.B.	W.B.	>25	VH3-48	ARSHFDWLFLTDY	VK1-5	QHYTTDSPIT
2665	ADI-41335	Adenoid	IgA+CD27+	W.B.	W.B.	>25	VH1-69	ASGASEYCTSTRCYYYYGMDV	VK2-30	MQGTHSIT
2665	ADI-41298	Adenoid	IgA+CD27+	W.B.	W.B.	>25	VH3-74	TRAVYHNFALDV	VK1-39	QQSYSTPT
2665	ADI-41330	Adenoid	IgG+CD27-	W.B.	W.B.	>25	VH3-23	AKASGHSSGWGDSFDI	VK3-15	QQYNNWPPWT
2665	ADI-41336	Adenoid	IgG+CD27-	W.B.	W.B.	>25	VH4-30-4	ARGASPAYHDYVWGSCRYFDK	VK3-20	QQYGSTPYT
2665	ADI-41337	Adenoid	IgG+CD27-	W.B.	W.B.	>25	VH1-69	ARGPWVSGPVEFYYYFDV	VK1D-13	QQFDNYLPIT
2665	ADI-41300	Adenoid	IgG+CD27-	W.B.	W.B.	>25	VH2-70	ARLKEGSWNFDL	VL2-23	CSYAGSSTWV
2665	ADI-41325	Adenoid	IgG+CD27-	W.B.	W.B.	>25	VH3-66	SRWGGDGFYAMDY	VK3-20	QQYGGSPYT
2665	ADI-41327	Adenoid	IgG+CD27+	W.B.	W.B.	>25	VH3-23	AKKYQAGSSAFDI	VK3-20	QQYGSTPPT
2665	ADI-41301	Adenoid	IgG+CD27+	W.B.	W.B.	>25	VH1-69	ECVEGVGAQG	VK1-27	QKYNSAPRA
2665	ADI-44696	Adenoid	IgG-IgA-CD27-	W.B.	W.B.	>25	VH4-30-4	ARVRGGVYFDY	VL2-14	SSYTSSSTLV
2665	ADI-44697	Adenoid	IgG-IgA-CD27-	W.B.	W.B.	>25	VH1-69	ARARYYSAGSYYMDS	VK1-39	QQSYSTPH
2665	ADI-44698	Adenoid	IgG-IgA-CD27-	W.B.	W.B.	>25	VH3-66	ARDLGGYSSYSGTDAFDI	VK2D-29	SQSTRVPYT
2665	ADI-44699	Adenoid	IgG-IgA-CD27-	W.B.	W.B.	>25	VH5-51	ARVRSTVTNSGDYYYYGMDV	VK3-11	QQLTNHPPFT
2665	ADI-44700	Adenoid	IgG-IgA-CD27-	W.B.	W.B.	>25	VH4-59	ARDLGVLEWSYSPGKTGIYYGVDV	VK3-11	QQRSNWSLT
2665	ADI-44701	Adenoid	IgG-IgA-CD27-	W.B.	W.B.	>25	VH3-11	ARDWGFGVERGYFDL	VK3-11	QQRYNWPLT
2666	ADI-41469	Adenoid	Unknown	2.8008e-10	3.45133e-10	0.353368	VH3-30	AKDALIPEY	VL2-14	CSYTSTSGVV
2666	ADI-41419	Adenoid	IgA+CD27-FcRL4+	3.0463e-10	N.B.	0.0085273	VH3-9	ARDMAHTQDYFDTSEYDS	VL2-14	SSYTVSATLV
2666	ADI-41392	Adenoid	IgA+CD27-	3.29102e-10	3.58725e-10	0.182852	VH3-30-3	VQDHWLVPAF	VL2-14	SSYTTSNAGV
2666	ADI-41437	Adenoid	IgG+CD27-	3.5009e-10	N.B.	>25	VH1-18	ARDKIVVVVVPNYHGMDV	VK4-1	HQYHSSPRT
2666	ADI-41386	Adenoid	IgA+CD27-	4.03244e-10	N.B.	>25	VH1-2	ARDAPPVVIPAAIHWFDA	VL1-44	ASWHDTLNDVV
2666	ADI-41416	Adenoid	IgA+CD27+	4.43792e-10	N.B.	0.054055	VH3-21	ARDLSSHITIFGAVSDY	VL1-40	QSYDSTLSVV
2666	ADI-41382	Adenoid	IgG-IgA-CD27+	4.91343e-10	N.B.	0.020612	VH3-9	AKDAYYFGSGNEKFYYGMDV	VK3-15	QQYNNWPQT
2666	ADI-41467	Adenoid	Unknown	4.99455e-10	N.B.	>25	VH3-21	ARDPVYCSAASCSAYFDS	VL1-40	QSYDIGLSDSHVV
2666	ADI-41439	Adenoid	IgG+CD27-	5.00975e-10	N.B.	0.335605	VH1-18	ARDAPAGTLTLLDY	VK2-30	MQGSHWPYA
2666	ADI-41449	Adenoid	IgG-IgA-CD27-	5.07579e-10	N.B.	0.16411	VH3-21	ARDSMTTVTNSLAFDI	VL1-40	QSYDRSLSVV
2666	ADI-41396	Adenoid	IgA+CD27-	5.1704e-10	N.B.	1.37462	VH3-21	ARLGYDSSTYYTNWFDP	VL1-40	QSYDSSLSGYV
2666	ADI-41442	Adenoid	IgG+CD27-	5.21389e-10	N.B.	0.0384339	VH3-9	VKDHYNWNDNPHFHYGLDV	VK3D-15	QQYNNWPIT
2666	ADI-41397	Adenoid	IgA+CD27-	5.81313e-10	N.B.	0.0868482	VH3-21	ARVVGATGPLYFDL	VL1-40	QSYDSSLSGYV
2666	ADI-41454	Adenoid	IgG-IgA-CD27-	5.87531e-10	N.B.	0.880121	VH1-18	AREPPSTTAAATSDY	VK2-30	MQGTHWPRT
2666	ADI-41398	Adenoid	IgA+CD27-	6.00144e-10	N.B.	0.165343	VH1-18	ARDGGVIAAATLGY	VK2-30	MQGIYWPPT
2666	ADI-41450	Adenoid	IgG-IgA-CD27-	6.13101e-10	N.B.	0.209928	VH3-21	ARESYGSGSSLNWFDP	VL1-40	QSYDKRLSGWV
2666	ADI-41434	Adenoid	IgG+CD27-	6.13319e-10	N.B.	>25	VH3-9	AKDNYTFGNYYYYYGMDV	VK3-15	QQYNNWPLS
2666	ADI-41409	Adenoid	IgA+CD27-	6.26652e-10	N.B.	0.294026	VH1-18	ARDTPGEYASAMFDH	VK2-30	MQGTHWPPT
2666	ADI-41390	Adenoid	IgA+CD27-	6.40545e-10	N.B.	0.620079	VH3-21	ARAVLPAGVGGYWFDS	VL1-40	QSYDSSLSGAV
2666	ADI-41468	Adenoid	Unknown	7.15874e-10	3.43737e-10	>25	VH4-34	ARGAGFCTSTSCPPGLYYYYGMDV	VL3-9	QVWDSGTVI
2666	ADI-41424	Adenoid	IgA+CD27-FcRL4+	7.44001e-10	N.B.	0.279014	VH1-18	VRDTPAIAGAATLDF	VK2-30	MQGTHWPRT
2666	ADI-41431	Adenoid	IgG+CD27-	7.44349e-10	3.44594e-10	2.38422	VH1-18	AREEGGYHGTGSNNY	VL1-51	GTWDSSLSVGV
2666	ADI-41391	Adenoid	IgA+CD27-	8.82233e-10	4.78533e-10	>25	VH4-59	ARLARVVTTFDF	VL2-14	SSYTSSTNLV
2666	ADI-41417	Adenoid	IgA+CD27+	9.19338e-10	N.B.	0.713084	VH3-21	ARVNTHYYDSSAYHNFDS	VL1-40	QSYDTNLSAPWV
2666	ADI-41415	Adenoid	IgA+CD27+	1.08103e-09	6.43742e-10	>25	VH2-70D	VRMAHYGSGGYYVEYFQD	VK1-39	QQSYTTPKYT
2666	ADI-41436	Adenoid	IgG+CD27-	1.10343e-09	2.3675e-10	>25	VH3-30-3	ARDSHLRLTTRGWGSFDY	VL6-57	QPYDPDNLV
2666	ADI-41425	Adenoid	IgA+CD27+FcRL4+	1.13708e-09	4.96097e-10	>25	VH2-70	AQTSIYASNAYYLARLDP	VK1-39	QQSYETSLT
2666	ADI-41460	Adenoid	IgG-IgA-CD27-	1.22621e-09	6.31634e-10	>25	VH2-70	ARCARYDRSGYYVWYLDS	VK1-39	QQSYSLTQWT
2666	ADI-41456	Adenoid	IgG-IgA-CD27-	1.48371e-09	2.66707e-10	>25	VH3-74	AREWVEFDS	VL6-57	QSYDSSTYV
2666	ADI-41455	Adenoid	IgG-IgA-CD27-	1.52555e-09	6.37546e-10	>25	VH4-30-4	ARDLGCIGGVCSAYGLEHNYYFGMDV	VK3-11	QQRSSWPPYT
2666	ADI-41418	Adenoid	IgA+CD27-FcRL4+	1.58304e-09	3.41314e-10	>25	VH3-15	ITERGYNFGYNDYFGVDV	VL3-10	FSTDSGDDQSGV
2666	ADI-41393	Adenoid	IgA+CD27-	1.66525e-09	2.46585e-10	>25	VH5-51	ARSEFSSSFDF	VL6-57	QSYRSGIPWV
2666	ADI-41451	Adenoid	IgG-IgA-CD27-	1.82249e-09	1.66981e-09	0.835879	VH3-48	ARELYLGEDYYYGLDV	VL3-1	QAWDSNSAVI
2666	ADI-41459	Adenoid	IgG-IgA-CD27-	1.89082e-09	3.43043e-10	>25	VH3-48	AGGVWSGYYIDF	VL6-57	QSYDADMMV
2666	ADI-41464	Adenoid	Unknown	1.90718e-09	3.12532e-10	>25	VH4-61	ARDKTTIFGVSHYYFGVDV	VK2-28	MQALQTPFT
2666	ADI-41466	Adenoid	Unknown	2.04778e-09	3.82951e-10	>25	VH1-2	ARADTGLELDV	VL2-14	SSYTRSNTVV
2666	ADI-41432	Adenoid	IgG+CD27-	2.04914e-09	2.86037e-10	>25	VH1-69	ARSPGHLWSRYDAFEV	VL2-11	CSYAGSHTFEV
2666	ADI-41407	Adenoid	IgA+CD27-	2.08406e-09	3.71284e-10	>25	VH3-23	VGGSAYYSGFDY	VK1-27	QKYDSAPPFT
2666	ADI-41408	Adenoid	IgA+CD27-	2.13579e-09	N.B.	>25	VH5-51	ARSEKLGSFDR	VK1-33	QQYDNLLFT
2666	ADI-41453	Adenoid	IgG-IgA-CD27-	2.16827e-09	4.02833e-10	>25	VH1-8	AVMYGDYPGY	VL3-9	QVWDSNAWI
2666	ADI-41461	Adenoid	IgG-IgA-CD27-	2.29925e-09	5.47646e-10	>25	VH1-8	ARFLGYCSGGSCYPGYGMDV	VK4-1	QQYYGTPYT
2666	ADI-41443	Adenoid	IgG+CD27-	2.39989e-09	3.73358e-10	>25	VH3-33	ARKSGGFGGLDY	VK2-28	MQAIETPIT
2666	ADI-41421	Adenoid	IgA+CD27-FcRL4+	2.51681e-09	N.B.	4.77539	VH1-18	ARARRGSSGWVSTTGPTPFFDY	VL3-10	YSTDATGNHRGL
2666	ADI-41389	Adenoid	IgA+CD27-	2.58276e-09	5.12803e-10	>25	VH3-30-3	ARDRWELNYGIDV	VL3-25	QSADSSSTFFYV
2666	ADI-41463	Adenoid	IgG-IgA-CD27-	2.68244e-09	4.85033e-10	>25	VH1-18	ARNCYYGSGTCYIEDYYFDY	VK1-17	LQHSDYPFT
2666	ADI-41427	Adenoid	IgG+CD27-	2.69701e-09	9.17353e-10	>25	VH4-59	ARVLRFLVGGMDV	VL2-14	NSYTTIATLV
2666	ADI-41414	Adenoid	IgA+CD27-	2.70176e-09	1.1037e-09	>25	VH3-66	ARGNRRTDFGY	VK1-5	QQYNTYYT
2666	ADI-41405	Adenoid	IgA+CD27-	2.72169e-09	4.58099e-10	>25	VH3-48	VTYCSSSSCPAEFDY	VK3-11	QHRNNWPALT
2666	ADI-41448	Adenoid	IgG-IgA-CD27-	2.74846e-09	4.28394e-10	>25	VH1-69	ARGRFDFWSGPTRFYYTMDV	VL2-14	TSYTTSSTWV
2666	ADI-41444	Adenoid	IgG+CD27-	3.01394e-09	5.40812e-10	>25	VH4-30-4	ARDRAAKGFDH	VK1-5	QQYNDYPYT
2666	ADI-41445	Adenoid	IgG-IgA-CD27-	3.04263e-09	7.71859e-10	>25	VH1-69	ARSPPHVEFPLTKWFDP	VK3-20	QQYDNSLFT
2666	ADI-41403	Adenoid	IgA+CD27-	3.04427e-09	8.41083e-10	>25	VH3-21	ARFLGDYGGDGNTYYYYYGMDV	VK2-28	MQALQTPT
2666	ADI-41394	Adenoid	IgA+CD27-	3.06807e-09	N.B.	>25	VH1-69	ARPVGAYTLGDAFEI	VL4-60	ETWDSNTHVV
2666	ADI-41441	Adenoid	IgG+CD27-	3.11642e-09	N.B.	>25	VH4-39	ARGSGDTALDFSFEY	VK1-9	QQLDSYPLT
2666	ADI-41399	Adenoid	IgA+CD27-	3.14259e-09	N.B.	>25	VH1-3	ARPEISSSSLNEKDDY	VL2-14	SSYTTSNTLV
2666	ADI-41438	Adenoid	IgG+CD27-	3.1446e-09	N.B.	>25	VH1-69	ARETFQGGYYLDY	VK3-15	QQYNKWPPYT
2666	ADI-41440	Adenoid	IgG+CD27-	3.18018e-09	1.23422e-09	>25	VH3-21	ARELPAKTIFGVDFLGGTTAYDC	VK3-15	QQYNNGGT
2666	ADI-41401	Adenoid	IgA+CD27-	3.21615e-09	N.B.	>25	VH3-9	AKDFGSSWEAYFDY	VK1-39	QQSYSTALT
2666	ADI-41457	Adenoid	IgG-IgA-CD27-	3.32737e-09	N.B.	>25	VH3-13	AGSMAATGIDQ	VK2-28	MQALQTPYT
2666	ADI-41452	Adenoid	IgG-IgA-CD27-	3.33249e-09	N.B.	>25	VH1-3	ASPPLVGAINLEF	VL2-14	SSYTTSDTLI
2666	ADI-41384	Adenoid	IgA+CD27-	3.45299e-09	5.63124e-10	>25	VH1-69	AGDRLDTKITHTWYGFGDF	VK3-20	QQYGDPFRT
2666	ADI-41446	Adenoid	IgG-IgA-CD27-	3.60473e-09	7.21955e-10	>25	VH3-23	AKDLQGYTSLYCFDY	VK3-11	QHRYNWPGLI
2666	ADI-41429	Adenoid	IgG+CD27-	3.61957e-09	1.00206e-09	>25	VH1-69	ARDSPSYTGSLLFSQYYYGMDV	VL2-14	SSFTTSSPRV
2666	ADI-41471	Adenoid	Unknown	3.75265e-09	7.61453e-10	>25	VH1-69	ARFLGTPYPNVHYGMDV	VK1-39	QQSYTAAYN
2666	ADI-41385	Adenoid	IgA+CD27-	4.52281e-09	6.00686e-10	>25	VH3-33	ARPTQKYSSSWYWEDSIDY	VL1-40	QSYDSSLSGGVV
2666	ADI-43645	Adenoid	IgG-IgA-CD27-	8.69784e-09	N.B.	>25	VH1-69	ARGWRGGGMTGSYYYYGMDV	VK1-5	QQHRGT
2666	ADI-41404	Adenoid	IgA+CD27-	4.73759e-08	1.3574e-08	>25	VH1-69	ARINGRGWELSSLNYYYGMDV	VK3-20	QQYGSSLFT
2666	ADI-41447	Adenoid	IgG-IgA-CD27-	5.40998e-08	N.B.	>25	VH3-23	AKAPTPWCSGGSCYVSY	VK3-20	QQYQSSPWT
2666	ADI-41423	Adenoid	IgA+CD27-FcRL4+	5.86859e-08	N.B.	>25	VH3-21	ARDPSSSWNRNDY	VL2-14	SSYTSSSTLVV
2666	ADI-43643	Adenoid	IgG-IgA-CD27-	7.66194e-08	N.B.	>25	VH3-21	ARVLSGYSYGYDY	VL1-40	QSYDSSLSGSV
2666	ADI-41406	Adenoid	IgA+CD27-	N.B.	5.71343e-10	>25	VH3-23	AKDPRFQKWLIEGTNWFDS	VK1-16	QQYRSFPPT
2666	ADI-41400	Adenoid	IgA+CD27-	N.B.	5.47444e-10	>25	VH3-48	ARAGRLLSGLDV	VK1-5	QHYNSYLYS
2666	ADI-41420	Adenoid	IgA+CD27-FcRL4+	N.B.	1.09885e-07	>25	VH3-30-3	ARVPCSSTSCYTTDY	VL2-18	SSYTSSSPV
2666	ADI-41435	Adenoid	IgG+CD27-	N.B.	3.47214e-09	>25	VH3-21	ARARDMGNYDILTGYYRVDAFDI	VL1-44	AAWDDSLNGWV
2666	ADI-41433	Adenoid	IgG+CD27-	N.B.	1.2267e-09	>25	VH3-30	AKDIASAGTLRGSDV	VL2-11	CSYTVTYTLV
2666	ADI-43648	Adenoid	IgG-IgA-CD27-	N.B.	2.86032e-08	>25	VH1-8	ATRPAALDY	VL3-9	QVWDSSTWV
2666	ADI-41462	Adenoid	IgG-IgA-CD27-	N.B.	1.54246e-09	>25	VH4-34	ARAPYYDIVTDYNITTAYFYGMDV	VK4-1	QQYYNTPLT
2666	ADI-41458	Adenoid	IgG-IgA-CD27-	N.B.	5.49229e-10	>25	VH4-30-2	ASLQTGYSSGWFFDF	VK3-20	QQYGSTPL
2666	ADI-41465	Adenoid	Unknown	N.B.	1.72543e-09	>25	VH3-30	AKDTPSWGLLAEFFRH	VK4-1	QQYYGTPYT
2666	ADI-41412	Adenoid	IgA+CD27-	W.B.	W.B.	>25	VH3-23	AKDCPKGGRYSSSGRWFDP	VK3-20	QQYGSSPQALT
2666	ADI-41387	Adenoid	IgA+CD27-	W.B.	W.B.	>25	VH3-43D	AKDIGGYKGDWYFDL	VL3-21	QVWDSSSDHPV
2666	ADI-41395	Adenoid	IgA+CD27-	W.B.	W.B.	>25	VH3-30	AKDWMAGIMGYYGMDV	VL3-9	QVWDSSTVV
2666	ADI-41402	Adenoid	IgA+CD27-	W.B.	W.B.	>25	VH3-48	ARADRRGG	VK1-33	QQYDNLPYT
2666	ADI-41411	Adenoid	IgA+CD27-	W.B.	W.B.	>25	VH3-30	ARAVSSVGNFDY	VK4-1	QQYYTTPPT
2666	ADI-41413	Adenoid	IgA+CD27-	W.B.	W.B.	>25	VH1-8	ARDIGYCGGGKCYNYYGMDV	VK3-20	QQYGSSPQALT
2666	ADI-41383	Adenoid	IgA+CD27-	W.B.	W.B.	>25	VH1-18	ARIVATNHDYYYYYGMDV	VL3-1	QAWDSSTVV
2666	ADI-41410	Adenoid	IgA+CD27-	W.B.	W.B.	>25	VH3-30-3	ARPPDSKKLSALGITDAVFDI	VK3-11	QQRGNWPLT
2666	ADI-41388	Adenoid	IgA+CD27-	W.B.	W.B.	>25	VH4-59	ARTRGYSYGYYFDY	VL3-21	QAWNSRRDRPV
2666	ADI-41422	Adenoid	IgA+CD27-FcRL4+	W.B.	W.B.	>25	VH3-9	AKGGNAYSKRYFDY	VL3-21	QVWDSSSDHVV
2666	ADI-41430	Adenoid	IgG+CD27-	W.B.	W.B.	>25	VH4-59	AGRREGSDY	VK2-28	MQALQTPRT
2666	ADI-41426	Adenoid	IgG+CD27-	W.B.	W.B.	>25	VH1-18	ARDKVGGSGSYLDY	VK2-30	MQSTHWPPDT
2666	ADI-41428	Adenoid	IgG+CD27-	W.B.	W.B.	>25	VH3-30-3	ARLPSRIVATHSFDY	VL2-14	SSYRSSSTRYV
2666	ADI-44702	Adenoid	IgG-IgA-CD27-	W.B.	W.B.	>25	VH3-30	AKDGDCSSTSCYYYYDMDV	VL1-51	GTWDSSLSSSV
2666	ADI-44703	Adenoid	IgG-IgA-CD27-	W.B.	W.B.	>25	VH4-61	ARDLGSSSWYYFDY	VL2-23	CSYAGSSTYV
2666	ADI-44704	Adenoid	IgG-IgA-CD27-	W.B.	W.B.	>25	VH3-53	ARVGDGGAGYDYSNAYYYYGMDV	VL3-1	QAWDSSTGV
2666	ADI-44705	Adenoid	IgG-IgA-CD27-	W.B.	W.B.	>25	VH3-7	ARDQLRCSSTSCYSEAVFDY	VK1-5	QQYNLYST
2666	ADI-44706	Adenoid	IgG-IgA-CD27-	W.B.	W.B.	>25	VH1-18	ARDTTVWRADYHYNGMDV	VK2-30	MQGTHWPYT
2666	ADI-44707	Adenoid	IgG-IgA-CD27-	W.B.	W.B.	>25	VH1-46	ARELALDDYIWGSYRYCAFDL	VK4-1	QQYYSAPLT
2666	ADI-44708	Adenoid	IgG-IgA-CD27-	W.B.	W.B.	>25	VH3-23	AKDTFREGGNYISPGIYFDY	VL1-40	QSYDNSLSAWI
2849	ADI-41550	Adenoid	IgG-IgA-CD27-	2.28642e-10	2.56908e-08	>25	VH1-18	AREVMGHMVETISFDY	VL3-21	QVWDFTPDHPV
2849	ADI-41526	Adenoid	IgG-IgA-CD27-	3.01253e-10	3.36191e-10	>25	VH1-2	ARVVDGDYDNWFDF	VL1-44	AVWDDSLPGWV
2849	ADI-41515	Adenoid	IgG+CD27+	3.33035e-10	N.B.	>25	VH3-23	ARLRIPVINEVDGAMDV	VL3-10	YSADSSDNQGV
2849	ADI-41549	Adenoid	IgG-IgA-CD27-	4.08291e-10	1.55743e-09	>25	VH3-30	ATDILVVPAATPLISYYFGMDV	VL2-14	CSYTSTNTRV
2849	ADI-41516	Adenoid	IgG-IgA-CD27+	4.14415e-10	N.B.	0.0755837	VH4-4	ARAEPCSGDCFLGENPFDS	VL1-47	AAWDDSLSGWV
2849	ADI-41491	Adenoid	IgG-IgA-CD27+	4.39026e-10	N.B.	>25	VH3-48	ARRYCSSTSCYRGLGYYYGMDV	VL3-21	QVWHSAGDHVV
2849	ADI-41493	Adenoid	IgG-IgA-CD27-	4.4976e-10	3.7215e-10	>25	VH5-51	ARQTFVFWGESHDAFDI	VL2-8	SSYAGSNNWV
2849	ADI-41517	Adenoid	IgG-IgA-CD27-	5.00895e-10	N.B.	0.0187784	VH3-23	ATVPWETGPFDH	VL1-40	QSYDSRLSGYV
2849	ADI-41527	Adenoid	IgG+CD27-	7.12402e-10	3.37399e-10	>25	VH3-7	ARDMYCSTTTCYFFETYYYNGMDV	VK1-12	QQANSFPLT
2849	ADI-41518	Adenoid	IgG-IgA-CD27-	7.75697e-10	N.B.	>25	VH3-21	ARDLGYCSDTSCTPGIGY	VL1-40	QSYDSGLSPWV
2849	ADI-41519	Adenoid	IgG-IgA-CD27-	9.74848e-10	N.B.	>25	VH4-39	ARAFYEVWTGSEIPGDFDR	VK3-20	QQFRRSPWT
2849	ADI-41520	Adenoid	IgG-IgA-CD27-	9.97737e-10	N.B.	>25	VH3-20	ARIGGVVVIASTAYYYGMDV	VK1-39	QQSHSMPPT
2849	ADI-41529	Adenoid	IgG-IgA-CD27-	1.03115e-09	3.50534e-10	>25	VH1-69	ASQFYDFRRGYFDAFDI	VK3-20	QRYDSSPPGFT
2849	ADI-41498	Adenoid	IgG-IgA-CD27-	1.22021e-09	2.20393e-10	>25	VH3-21	ARGQWRCSGASCYSPFDS	VL3-21	HVWHRSGDLREV
2849	ADI-41502	Adenoid	IgG-IgA-CD27+	1.33902e-09	3.08346e-10	>25	VH1-69	ARPFYDPLTGYFDTFNV	VL2-11	CSYAGSQTGYV
2849	ADI-41545	Adenoid	IgG-IgA-CD27-	1.36097e-09	8.25022e-10	>25	VH4-59	ASRPLINGYGPDNYFDY	VL3-21	QVWDNSSDHPV
2849	ADI-41497	Adenoid	IgG-IgA-CD27-	1.44069e-09	2.68097e-10	>25	VH3-30	ARDRVGRVVGASYYLDY	VL3-21	QVWDNASDHPYV
2849	ADI-41533	Adenoid	IgG-IgA-CD27-	1.47427e-09	4.2273e-10	>25	VH3-30	ARRSLKYSMYNNDAFDV	VL3-1	QAWDSSTAF
2849	ADI-41496	Adenoid	IgA+CD27-	1.65214e-09	1.3677e-09	>25	VH1-8	ARVRIQCSGGRCSYWFFDL	VL2-23	CSYAGRSTWV
2849	ADI-41521	Adenoid	IgG-IgA-CD27+	1.68476e-09	N.B.	>25	VH3-9	AKARRDVYNWGDAFDI	VK3-20	QQYASSPWT
2849	ADI-41530	Adenoid	IgG-IgA-CD27-	1.91476e-09	3.55322e-10	>25	VH1-8	AAQLWYPN	VL3-9	QVSDNYSWV
2849	ADI-41532	Adenoid	IgG-IgA-CD27-	1.92278e-09	3.91807e-10	>25	VH5-51	AKFGGYADAYFYHGMDV	VL1-44	AAWDDSLNTWV
2849	ADI-41535	Adenoid	IgG-IgA-CD27+	1.93131e-09	4.75825e-10	>25	VH2-70D	ARTTVYASGGYYLYYFDY	VK1-39	QQSYTTPWT
2849	ADI-41499	Adenoid	IgG-IgA-CD27-	1.99252e-09	2.96932e-10	>25	VH3-43	AKESLESSGHFLDY	VL2-11	CSFAGTYTPYV
2849	ADI-41531	Adenoid	IgG-IgA-CD27-	2.0815e-09	3.77319e-10	>25	VH3-23	AKDFQHDYGDPYRSYYFDH	VK1-33	QQYDNLPPPT
2849	ADI-41481	Adenoid	IgG-IgA-CD27-	2.08741e-09	4.4314e-10	0.682328	VH4-59	ARTYYDFWSTYYGEFDH	VL3-9	QVWDSGTAGVV
2849	ADI-41522	Adenoid	IgG+CD27+	2.19988e-09	N.B.	>25	VH1-69	ARPDYDVLTGFEGAFDI	VL2-14	SSYTSTTTWV
2849	ADI-41528	Adenoid	IgG+CD27+	2.28245e-09	3.48268e-10	>25	VH3-30	ARRAVEYSIYNNDAFDV	VL3-1	QAWDSSTAF
2849	ADI-41541	Adenoid	IgG+CD27-	2.47129e-09	7.76359e-10	>25	VH2-5	AHRGPYYYDMSGYYYEAFDI	VL3-21	QVWDSSSDHHYV
2849	ADI-41548	Adenoid	IgG-IgA-CD27+	2.5591e-09	1.45244e-09	>25	VH4-4	ARDSYDDIAGSYEYYFAD	VK3-15	QQYNNWPPT
2849	ADI-41537	Adenoid	IgA+CD27-	2.58018e-09	4.8803e-10	>25	VH3-23	AIDHYDTSGYYGMDV	VK2-28	MQALQSSYT
2849	ADI-41494	Adenoid	IgG-IgA-CD27+	2.60775e-09	4.39697e-10	>25	VH3-49	VRGHDYGDPFDY	VL2-14	SSYTRSRTWV
2849	ADI-41504	Adenoid	IgG-IgA-CD27-	2.80117e-09	5.07659e-10	>25	VH4-59	AKIGGYCNPTKCYGWFDP	VL1-40	QSYDSSLFYVV
2849	ADI-41486	Adenoid	IgG-IgA-CD27-	2.8565e-09	4.48009e-10	>25	VH4-34	ARGDYAFVTFDY	VL2-14	SSYTSSSTPV
2849	ADI-41505	Adenoid	IgG-IgA-CD27-	2.8725e-09	5.23122e-10	>25	VH4-34	ARGPKECTSSSCDRFGVDYFYYGMDV	VL1-40	QSYDGTLGGWV
2849	ADI-41543	Adenoid	IgG-IgA-CD27+	2.89727e-09	7.9567e-10	>25	VH1-2	ARSDVMITVTAEGDFSYYYYRFDV	VK2-28	MQALQTPH
2849	ADI-41523	Adenoid	IgG-IgA-CD27+	2.91176e-09	N.B.	>25	VH5-51	VRQVGGVVVTDTDNYYYGMDV	VK1-39	QQSHSTPLT
2849	ADI-41485	Adenoid	IgA+CD27-	3.01154e-09	1.01898e-09	>25	VH4-61	ASFQLIYGPQI	VK1-12	QQANNFPLT
2849	ADI-41472	Adenoid	IgG-IgA-CD27+	3.05167e-09	1.06428e-09	0.274638	VH1-69	ARETSNFYFYYNAMDV	VL2-8	SSYAGRNNLGV
2849	ADI-41536	Adenoid	IgA+CD27-	3.05244e-09	4.75999e-10	>25	VH4-34	ARGPKECTSSSCDRFGVDYFYYGMDV	VL1-40	QSYDGTLGGWV
2849	ADI-41487	Adenoid	IgG-IgA-CD27+	3.11723e-09	7.54303e-10	>25	VH3-21	ARLQGLVLPAVMPSYYYYSGMDV	VK2-28	MQALQTPQA
2849	ADI-41503	Adenoid	IgG-IgA-CD27-	3.14439e-09	4.93371e-10	>25	VH3-23	AKGQELLRPYYYGMDV	VL2-14	SSCTSRFTYV
2849	ADI-41524	Adenoid	IgG+CD27-	3.17975e-09	N.B.	>25	VH3-49	TRGIWGITMIVPWSDP	VK2-28	MQALQTPLT
2849	ADI-41547	Adenoid	IgG-IgA-CD27+	3.19239e-09	1.08155e-09	0.0528544	VH1-69	ARQGMSYYDTNGNYYVGWFDT	VK3-20	QQYGSSPLT
2849	ADI-41501	Adenoid	IgG-IgA-CD27-	3.21114e-09	N.B.	>25	VH1-69	ARDSRYGSGWYWDH	VK4-1	QQYYDTPRT
2849	ADI-41534	Adenoid	IgG-IgA-CD27-	3.30554e-09	4.72043e-10	>25	VH3-30	ARYYCTNDVCSSSALDI	VL3-1	QAWDSSTVV
2849	ADI-41482	Adenoid	IgG-IgA-CD27-	3.36958e-09	1.48773e-09	>25	VH1-69	ARLGRSSPLNSCTTTSCYFWGRGMDV	VL2-14	SSYSSSSTLYV
2849	ADI-41539	Adenoid	IgG-IgA-CD27-	3.38239e-09	6.15255e-10	0.183309	VH1-18	ARDSSSLHPTYYYYYPMDV	VK3-15	QQYNNWPPERT
2849	ADI-41538	Adenoid	IgG-IgA-CD27-	3.43581e-09	5.87075e-10	>25	VH3-21	ARSLDYSNYYYYYGLDV	VK4-1	HQYYSIPLT
2849	ADI-41484	Adenoid	IgG-IgA-CD27-	3.43933e-09	7.81836e-10	>25	VH4-59	ARLKVVPAALESAILEHHFGLDV	VK1-5	QQYNNFPYT
2849	ADI-41540	Adenoid	IgG-IgA-CD27-	3.53787e-09	6.85686e-10	>25	VH4-34	ARGVGFLEFSGGPTGRRRNWFDS	VK3-20	QQYGSSPWT
2849	ADI-41476	Adenoid	IgG-IgA-CD27-	3.86353e-09	N.B.	>25	VH3-74	ARDQTFLEWLPFES	VL8-61	VLYMSGGMV
2849	ADI-41508	Adenoid	IgG-IgA-CD27-	4.14657e-09	5.54658e-10	0.103598	VH1-18	ARAGLYGSGSPDGFDS	VL3-1	LAWDSSTAWV
2849	ADI-41480	Adenoid	IgG-IgA-CD27-	4.3401e-09	7.03328e-10	>25	VH4-4	ARVEKFATSGYYISYFDY	VK1-39	QQSYSSPWT
2849	ADI-41475	Adenoid	IgG-IgA-CD27+	1.21733e-08	2.54571e-08	>25	VH6-1	ARDPDSGNYFHYYGMDV	VK3-11	QLRSKWPPYT
2849	ADI-41473	Adenoid	IgG-IgA-CD27+	1.27342e-08	3.12028e-08	>25	VH6-1	ARDPDSGNYFHYYGMDV	VK3-11	QQRSKWPPYS
2849	ADI-41551	Adenoid	IgA+CD27-FcRL4+	1.30057e-08	2.38291e-08	>25	VH3-74	VRDMVAVPGTTGGDY	VL3-1	QAWDSSTAWV
2849	ADI-41474	Adenoid	IgG-IgA-CD27-	1.78124e-08	3.47831e-08	0.260399	VH1-2	ARDSFYAANGYYFVWFDP	VK1-39	QQSYSSPYT
2849	ADI-41495	Adenoid	IgA+CD27-	7.7224e-08	5.73267e-08	>25	VH3-15	TTHPRPYLDTTAVVY	VL6-57	QSYHHTNPWV
2849	ADI-41489	Adenoid	IgG+CD27+	8.79819e-08	N.B.	>25	VH3-30	ARGSSSWSGDYFDY	VK3-15	QQYNKWPSYT
2849	ADI-41492	Adenoid	IgA+CD27+	1.81736e-07	5.47781e-08	>25	VH1-69	ARDPPRWDTTMADYYYQGMDV	VK1-39	QQSYRSTPT
2849	ADI-41479	Adenoid	IgG-IgA-CD27-	N.B.	3.31112e-08	0.458082	VH5-51	VRYGVGGTAPRY	VL6-57	QSYDISNLWV
2849	ADI-41542	Adenoid	IgG+CD27+	N.B.	7.95576e-10	0.692621	VH5-51	ARHGLGGYDNSGYNL	VK1-33	QQFENLPIT
2849	ADI-41525	Adenoid	IgG-IgA-CD27+	N.B.	3.26627e-10	>25	VH1-69	ASLHYDVSTGFSDAFDI	VL2-14	SSYRSTFSYV
2849	ADI-41544	Adenoid	IgA+CD27-	N.B.	8.05393e-10	>25	VH5-51	ARLGVAAAGGY	VK1-33	QQYDNLPPT
2849	ADI-41488	Adenoid	IgA+CD27-	N.B.	6.05016e-10	>25	VH4-59	ARMGTLKFDFDN	VL2-11	CSYAGTHTYWV
2849	ADI-41507	Adenoid	IgA+CD27+FcRL4+	N.B.	1.39731e-07	>25	VH2-5	AHKGGSIEAAVGFDY	VL1-40	QSYDTSLSGFYV
2849	ADI-41546	Adenoid	IgG-IgA-CD27-	N.B.	1.07979e-09	>25	VH5-51	ARQWGITGDAFDI	VK1-9	QQLNSYPYT
2849	ADI-41477	Adenoid	IgG-IgA-CD27-	N.B.	5.0455e-10	>25	VH1-46	ARDNTETVLHGFWSGYGSYLDY	VK3-20	QQYGSAPLT
2849	ADI-44709	Adenoid	IgG-IgA-CD27-	W.B.	W.B.	0.110819	VH3-23	AKSMDNIVVVPAAIFQPFDY	VL2-11	CSYAGSYTFVV
2849	ADI-41483	Adenoid	IgG-IgA-CD27+	W.B.	W.B.	>25	VH1-69	ARARPPPNNYYFDSSAYYSLDY	VK3-11	QQRSNWPLT
2849	ADI-41509	Adenoid	IgG-IgA-CD27+	W.B.	W.B.	>25	VH3-23	AKDPDSSSGPWDY	VK1-6	LQDHNYPIT
2849	ADI-41478	Adenoid	IgG-IgA-CD27+	W.B.	W.B.	>25	VH4-34	ARAYGYSSSWYANSFDY	VK1-17	LQHNSYPLT
2849	ADI-41512	Adenoid	IgG-IgA-CD27+	W.B.	W.B.	>25	VH5-10-1	ARGTRSGYYYVDY	VL3-25	QSADSSDTYVV
2849	ADI-41490	Adenoid	IgA+CD27+	W.B.	W.B.	>25	VH3-7	ASYYPSDYHYYGMDV	VK1-12	QQANSFPWT
2849	ADI-41506	Adenoid	IgG+CD27-	W.B.	W.B.	>25	VH2-5	AHIFMEGNGYYYDSRGLES	VK1-5	QQYKGYPYT
2849	ADI-41513	Adenoid	IgG+CD27-	W.B.	W.B.	>25	VH3-23	AKDPDSSSGPWDY	VK1-6	LQDHTYPIT
2849	ADI-41514	Adenoid	IgG+CD27+	W.B.	W.B.	>25	VH2-5	AQKGAMNMVALGFDP	VL1-40	QSYDSSLSGYYV
2849	ADI-41511	Adenoid	IgG-IgA-CD27-	W.B.	W.B.	>25	VH4-59	ARITDCTNGVCYGHNWFDP	VK1-39	QQSHSMPPT
2849	ADI-41500	Adenoid	IgG-IgA-CD27-	W.B.	W.B.	>25	VH3-15	TTHPRPYFGSTSVVY	VL6-57	QSYHHSNPWV
2849	ADI-41510	Adenoid	IgG-IgA-CD27-	W.B.	W.B.	>25	VH5-10-1	VLSHVAGTWQEAPLGY	VK4-1	QQYYSNFPT
2635	ADI-41578	PBMCs	IgG-IgA-CD27+	2.48656e-10	N.B.	0.0398335	VH3-30	ARDPYYDILTGYSYFDY	VL3-21	QVWDTSSAPYPWV
2635	ADI-36676	PBMCs	IgG+CD27+	2.82227e-10	N.B.	0.006	VH3-30	ARADSSGYYKGSEYFQH	VL3-21	QVWDSSSDHYV
2635	ADI-41596	PBMCs	IgG+CD27+	3.04558e-10	4.37255e-10	0.0537411	VH4-34	ARGLHVSDDQDSSGYYFHPGSFDY	VK4-1	QQYYSTPLT
2635	ADI-41597	PBMCs	IgG+CD27+	3.56836e-10	N.B.	0.172508	VH4-61	AGEHIFGVASPFEAPFDY	VL3-21	QVWDSSSDHFV
2635	ADI-41594	PBMCs	IgG+CD27+	4.13628e-10	N.B.	0.0405692	VH3-21	ARDGLLGITIFGVVQDY	VL1-40	QSYDSSLSVV
2635	ADI-41579	PBMCs	IgG-IgA-CD27+	4.71437e-10	3.59718e-10	0.208709	VH1-69	ARRGDGYYGMDV	VL2-14	SSFSDSGNLYV
2635	ADI-41598	PBMCs	IgG+CD27+	4.94657e-10	N.B.	0.174094	VH4-59	ARVVTLVLGVSLNDAFDI	VK1-39	QQSYSVPLT
2635	ADI-41601	PBMCs	IgG+CD27+	5.02595e-10	N.B.	>25	VH3-11	AISNRYDSRTFYYDY	VL1-40	QSYDSLSEVV
2635	ADI-41586	PBMCs	IgG+CD27-	5.37539e-10	7.79176e-10	0.401664	VH4-34	ARVGGNSGY	VK2-28	MQALQTLT
2635	ADI-41563	PBMCs	IgG-IgA-CD27+	6.02208e-10	N.B.	0.0323273	VH4-59	ARLTSGGVDY	VL1-40	QSYDSSLSAWV
2635	ADI-41585	PBMCs	IgG+CD27-	6.13e-10	N.B.	0.0640524	VH3-11	ARGISPALGGGEYFQD	VL1-40	QSYDSSLGGYV
2635	ADI-36673	PBMCs	IgG+CD27-	6.20328e-10	N.B.	0.0199541	VH3-11	VKSEGYSSGWYDY	VL1-40	QSYDSSLSGYV
2635	ADI-41571	PBMCs	IgG+CD27+	6.27081e-10	N.B.	0.0315305	VH3-11	ARTTLDCTSTSCHYRFDY	VL1-40	QSHDTRLSGNVV
2635	ADI-41583	PBMCs	IgG-IgA-CD27+	6.63714e-10	3.80536e-10	>25	VH1-69	ARRSEDYYGLDV	VK1-33	QQYDNL
2635	ADI-36678	PBMCs	IgG-IgA-CD27+	7.16249e-10	N.B.	0.006	VH3-66	ARAHLNNWFVSVTDTKDYYFDY	VL3-1	QACDRNTGV
2635	ADI-41567	PBMCs	IgG-IgA-CD27+	7.16511e-10	N.B.	0.0505327	VH4-34	ARGHYYNTNDFYGLFDY	VK1-9	QQLNRYPPST
2635	ADI-41595	PBMCs	IgG+CD27+	7.70076e-10	N.B.	0.0474763	VH3-30	AKARIAARAIFDY	VK1-33	QQYDLLPPT
2635	ADI-41599	PBMCs	IgG+CD27+	7.90767e-10	4.32706e-10	0.636806	VH3-48	ARGEDPIAATGGFDS	VK1-39	QQSYSTPFT
2635	ADI-36675	PBMCs	IgG+CD27+	8.07354e-10	N.B.	0.006	VH3-23	ASRSSYDDVWNGYVDWDWGFDFYYYGMDV	VL1-51	GTWDSSLSALV
2635	ADI-41554	PBMCs	IgG+CD27+	1.34614e-09	1.07074e-09	>25	VH3-23	AREDYYYYYMDV	VK1-5	QQYNSYLLT
2635	ADI-41587	PBMCs	IgG+CD27-	1.4048e-09	2.08899e-09	0.663852	VH4-34	ARVGGAVAD	VK2-28	MQNLQTLT
2635	ADI-41593	PBMCs	IgG+CD27-	1.8323e-09	5.29992e-10	>25	VH5-51	ARGDILTNSGPDAFDI	VK1-8	QQYYSYPLT
2635	ADI-41608	PBMCs	IgG+CD27+	1.93484e-09	2.85427e-10	>25	VH5-51	ATSKFRTGFDF	VL6-57	QSYDSSNPWV
2635	ADI-41581	PBMCs	IgG-IgA-CD27+	2.7729e-09	3.60691e-10	>25	VH7-4-1	ARDGLEAFSGYNGVDY	VK2-28	MQALQIPLT
2635	ADI-41602	PBMCs	IgG+CD27+	2.85465e-09	4.54781e-10	>25	VH4-59	AKVERLLRFDP	VL2-14	SSYTSSTSYV
2635	ADI-41570	PBMCs	IgG+CD27+	2.97345e-09	1.1235e-09	25	VH1-69	VRTPHRSSDHIWGSYRYFDS	VL1-51	GTWDSSLSAGHI
2635	ADI-41580	PBMCs	IgG-IgA-CD27+	2.98246e-09	1.17422e-09	1.10727	VH4-34	ARTPFYYESTGYYYYYYGMDV	VK4-1	QQYYTAPIT
2635	ADI-41558	PBMCs	IgG+CD27+	3.01911e-09	7.00004e-10	>25	VH3-11	ARDRSDIWSGRVGFDY	VK3-20	QQYNKSPPGYI
2635	ADI-41590	PBMCs	IgG+CD27-	3.0202e-09	N.B.	>25	VH3-11	ARDRSILYSGYSLDY	VK1-39	QQSDSTRT
2635	ADI-41611	PBMCs	IgG-IgA-CD27-	3.08502e-09	6.11386e-10	>25	VH3-21	ARAFRLGYDALDI	VK1-39	QQTYSPPPT
2635	ADI-41584	PBMCs	IgA+CD27+	3.08613e-09	N.B.	>25	VH1-2	TRLPLLEPLNFFDY	VL1-40	QSFDSSLSSSYV
2635	ADI-41605	PBMCs	IgG+CD27+	3.18275e-09	5.5033e-10	>25	VH4-31	ARETDITIFGVVPVGYFDY	VK4-1	QQYYTTPYT
2635	ADI-41569	PBMCs	IgG+CD27-	3.29786e-09	1.60525e-09	>25	VH1-69	ARGVWGDCGRASCLFDWYFDL	VK3D-15	QQYNNRPPLT
2635	ADI-41561	PBMCs	IgG+CD27+	3.32537e-09	5.15754e-10	>25	VH2-5	AHRRSAYDPIYFDY	VK1-12	QQAHSFPSIT
2635	ADI-41588	PBMCs	IgG+CD27-	3.32826e-09	5.04922e-10	>25	VH2-5	AHTIGVPAATRFDY	VL3-1	QAWDSSTASYV
2635	ADI-41606	PBMCs	IgG+CD27+	3.38754e-09	1.02586e-09	>25	VH4-61	ASTYTFGASGFDF	VK1D-12	QQANSFPLT
2635	ADI-41552	PBMCs	IgG-IgA-CD27+	3.44465e-09	5.21877e-10	>25	VH3-48	VSYCSSATCHQRFDY	VK3-11	QERNSWPKLT
2635	ADI-41603	PBMCs	IgG+CD27+	3.49281e-09	4.89905e-10	>25	VH3-49	ARDYDDFFFYDY	VK3-15	QQYNNWPA
2635	ADI-41592	PBMCs	IgG+CD27-	3.73679e-09	4.40201e-10	>25	VH7-4-1	ARESIDDYDSSGYGRTFDY	VL3-1	QAWDTSTASYV
2635	ADI-41589	PBMCs	IgG+CD27-	4.20258e-09	N.B.	>25	VH3-23	AKFARSGDYASFFDY	VK4-1	QQYYSTKFT
2635	ADI-41607	PBMCs	IgG+CD27+	4.24282e-09	7.09182e-10	>25	VH4-31	ASVDQIGATRFDY	VL2-11	CSYAGSYTLNYV
2635	ADI-41591	PBMCs	IgG+CD27-	4.25861e-09	N.B.	>25	VH3-11	AREAVAAAGTDYFDY	VL1-40	QSYDSSLSGYV
2635	ADI-41564	PBMCs	IgG-IgA-CD27-	4.43977e-09	5.95709e-10	>25	VH1-69	ATVYFDFVSGPPPTYYYYYMDV	VK3-20	QQYDSSLRVLT
2635	ADI-41600	PBMCs	IgG+CD27+	4.93359e-09	7.54853e-10	>25	VH3-30	AIGGLSGSYFGEYFQH	VK1D-12	QQAISFPFT
2635	ADI-41555	PBMCs	IgG+CD27-	5.68885e-09	1.12393e-09	25	VH4-31	ARVNRASRMTTFGVANERSIYYFMDV	VK3-11	QLRINWLFT
2635	ADI-41604	PBMCs	IgG+CD27+	1.7801e-08	2.92494e-08	>25	VH1-2	AREASRFGGFDY	VK1-33	QQYDNLLGYT
2635	ADI-41609	PBMCs	IgG+CD27+	2.90676e-08	N.B.	>25	VH1-46	VREGYCNGGSCSYFDS	VL1-40	QSYDSRLSVV
2635	ADI-41557	PBMCs	IgG-IgA-CD27+	3.08525e-08	8.61139e-08	>25	VH4-59	ARGRGWRNLYNWFDP	VK3-15	QQYNSWPLT
2635	ADI-43642	PBMCs	IgG-IgA-CD27-	4.31745e-08	N.B.	>25	VH3-21	ARDGADSSYYYYMDV	VL1-40	QSYDSSLSGSV
2635	ADI-41562	PBMCs	IgG+CD27+FcRL4+	N.B.	6.75971e-10	>25	VH1-18	ARDWYSLGSDWYFGPMFDY	VK3-15	QQYTNWPRT
2635	ADI-41553	PBMCs	IgG-IgA-CD27-	N.B.	8.03693e-10	>25	VH1-18	ARDQTYYDFWSGYYTY	VK1-5	QQYNSYSRT
2635	ADI-41582	PBMCs	IgG-IgA-CD27+	N.B.	9.11488e-10	>25	VH4-31	ARGCSGGSCYLYAFDI	VL3-21	QVWDYATDHVV
2635	ADI-41610	PBMCs	IgG-IgA-CD27-	N.B.	9.78084e-10	>25	VH3-30	AKEGAYCGGDCFSS	VK1-39	QQSYS
2635	ADI-41576	PBMCs	IgG+CD27-	N.B.	1.42548e-09	>25	VH2-5	VYSYNGYYEYMDV	VK3-11	QQRNAWPRT
2635	ADI-41568	PBMCs	IgG+CD27+	N.B.	2.0658e-09	>25	VH4-34	ARDPPIRCNGDSCKSDQYRYGMDV	VL3-25	QSADTSGSYRL
2635	ADI-41556	PBMCs	IgG+CD27+	N.B.	2.27656e-09	>25	VH3-21	ARDPYSSGWYWD	VK3-15	HQYNNRPAT
2635	ADI-41574	PBMCs	IgG+CD27-	N.B.	1.23235e-07	>25	VH2-5	AHSSVYTTPFDY	VK1-5	QQYTSYWT
2635	ADI-43639	PBMCs	IgG-IgA-CD27-	N.B.	2.32551e-07	>25	VH7-4-1	AAYGIHDAFDI	VK1-39	QQSYSTPRT
2635	ADI-41560	PBMCs	IgG-IgA-CD27+	W.B.	W.B.	>25	VH3-23	ARGRKCGSSPGCSVIGYYFDY	VK1-5	QQYNSFSLT
2635	ADI-41565	PBMCs	IgG-IgA-CD27+	W.B.	W.B.	>25	VH3-7	ARDEYYYDSSGYYYWFDP	VK3-15	QQYNNWPRT
2635	ADI-41612	PBMCs	IgG-IgA-CD27+	W.B.	W.B.	>25	VH3-23	AKDRVGVNWNAAFDS	VK4-1	QQYYSSPPWT
2635	ADI-41613	PBMCs	IgG-IgA-CD27+	W.B.	W.B.	>25	VH1-18	AREIAVAGTYQEFQH	VK1-17	LQHNSYPWT
2635	ADI-41559	PBMCs	IgA+CD27-	W.B.	W.B.	>25	VH3-23	AKVPRVLPARKSYFDS	VK4-1	QQYYTPPYT
2635	ADI-41614	PBMCs	IgA+CD27-	W.B.	W.B.	>25	VH3-49	SQTSYDTVPGYYKWDY	VK1-17	LQHNTFPYT
2635	ADI-41572	PBMCs	IgA+CD27+	W.B.	W.B.	>25	VH4-31	ARWAYSSSSDY	VK2-30	MQGTHWPPG
2635	ADI-41577	PBMCs	IgA+CD27+	W.B.	W.B.	>25	VH3-30	VKEWDSSGWGALFDY	VK3-15	QHYHNWPIT
2635	ADI-41615	PBMCs	IgA+CD27+	W.B.	W.B.	>25	VH3-30	AKDSERWEWLIDY	VK4-1	QQYYDDPLT
2635	ADI-41616	PBMCs	IgA+CD27+	W.B.	W.B.	>25	VH3-30	AKDSPSWVWLISD	VK4-1	QQYYNAPLT
2635	ADI-41617	PBMCs	IgA+CD27+	W.B.	W.B.	>25	VH3-49	SRAQNIGWTGLIDY	VK3-20	QQYGSSPGT
2635	ADI-41566	PBMCs	IgG+CD27-	W.B.	W.B.	>25	VH1-69	ARAFAVVPAAINSNAWFDP	VK3-15	QQYTNWPPYT
2635	ADI-41575	PBMCs	IgG+CD27-	W.B.	W.B.	>25	VH3-11	ARDRSILYSGYSLDY	VK3-15	QQYTNWPPYT
2635	ADI-41618	PBMCs	IgG+CD27-	W.B.	W.B.	>25	VH1-46	ATQDFGDYAGYFDY	VK2-28	MQALQTALT
2635	ADI-41573	PBMCs	IgG+CD27+	W.B.	W.B.	>25	VH3-30	TKDSPSWVWLISD	VK4-1	QQYYNAPLT
2635	ADI-41619	PBMCs	IgG+CD27+	W.B.	W.B.	>25	VH3-23	AKDLAEYQMLSPDYYYYYMDV	VK3-11	QQRTYWPALT
2635	ADI-41620	PBMCs	IgG+CD27+	W.B.	W.B.	>25	VH4-31	ARVICITTGCFGGRFDP	VK1-12	QQANSLPWT
2635	ADI-44710	PBMCs	IgG-IgA-CD27-	W.B.	W.B.	>25	VH3-7	ARAERGYSYGQSYYYYGMDV	VL3-25	QSADSSGTV
2635	ADI-44711	PBMCs	IgG-IgA-CD27-	W.B.	W.B.	>25	VH2-26	ARIGGVEGDYVWGSYRLGMYYFDY	VL3-25	QSADSSGTYVV
2635	ADI-44712	PBMCs	IgG-IgA-CD27-	W.B.	W.B.	>25	VH4-39	ARRYYYGSGSLSYYYYMDV	VK3-20	QQYGSSPPGFT
2665	ADI-41677	PBMCs	IgG-IgA-CD27-	1.28111e-09	3.39266e-10	>25	VH2-70	ARTSIYATGGYYLYYSDY	VK1-39	QQSYTTPWT
2665	ADI-41701	PBMCs	IgG+CD27+	1.932e-09	2.88643e-10	>25	VH5-51	ARLSGGYTFGFDY	VL6-57	QSYDASNYV
2665	ADI-41626	PBMCs	IgG+CD27+	2.59526e-09	8.90973e-10	>25	VH4-4	ARVESYSSSGYYIAYFDN	VK1-39	QQSYSAPVT
2665	ADI-41678	PBMCs	IgG+CD27-	2.92264e-09	1.17267e-09	>25	VH3-30	AKCFVPGSGGWYEYYFDY	VL2-8	SSYAGINNSVL
2665	ADI-41664	PBMCs	IgG+CD27-	2.93842e-09	8.25212e-10	>25	VH1-18	ARGTGSYMTATYFDY	VL3-21	QVWDSSSDYV
2665	ADI-41660	PBMCs	IgG+CD27-	2.93968e-09	9.54849e-10	>25	VH1-69	ARTMGEMTTTPVSIYYYGMDV	VL1-51	GTWDSSLSAGYV
2665	ADI-41644	PBMCs	IgG+CD27+	3.0302e-09	1.10199e-09	>25	VH4-34	ARRWGYDSSGYYFFDY	VK3D-15	QQYSNYYT
2665	ADI-41737	PBMCs	IgG+CD27-	3.58019e-09	1.58269e-09	>25	VH4-30-4	ARKYSYGEKAYHY	VK3-20	HQYGTSPQT
2665	ADI-41703	PBMCs	IgG+CD27-	4.20117e-09	8.43332e-10	>25	VH4-30-2	ARGDGNDFWSADSSHAFAI	VK3-20	QQYGSSPWT
2665	ADI-41662	PBMCs	IgG+CD27-	5.23693e-09	1.20905e-09	>25	VH5-51	ARYVGAVPGGNWYFDL	VL3-10	YSTDSTGDHRGV
2665	ADI-41743	PBMCs	IgG-IgA-CD27+	5.4462e-09	1.26841e-09	>25	VH4-30-2	ARSGNVRQCDATGHCSTNYYFEY	VK3-15	QQHDDWPPLT
2665	ADI-43640	PBMCs	IgG-IgA-CD27-	2.15586e-08	N.B.	>25	VH3-21	AREGRDGYNYNFDY	VL1-40	QSYDSSLSGVV
2665	ADI-41720	PBMCs	IgG+CD27-	2.20056e-08	1.17439e-09	>25	VH3-33	AREAPVRLGELSLYGYFDY	VK1-5	QQYNSYSWT
2665	ADI-41756	PBMCs	IgG+CD27+	2.90091e-08	N.B.	>25	VH3-30	AKAEAPNFSWSGYLSAFDI	VL2-14	SSYTSRNLYV
2665	ADI-43641	PBMCs	IgG-IgA-CD27-	3.74656e-08	N.B.	>25	VH3-11	ARDFSGQWLVLGYGMDV	VL1-40	QSYDSSLSGPV
2665	ADI-41690	PBMCs	IgG-IgA-CD27-	N.B.	8.78094e-09	>25	VH5-51	AKRMVGDYYGMNL	VK1-33	QQYDYLLWFT
2665	ADI-43638	PBMCs	IgG-IgA-CD27-	N.B.	9.93404e-09	>25	VH4-34	ARGVPVLRYFDWLRFGYGMDV	VK4-1	QQYYSTPPLT
2665	ADI-41704	PBMCs	IgA+CD27-	W.B.	W.B.	>25	VH1-18	AGAITPMVVTLQF	VK1-33	QQYDSLPIT
2665	ADI-41630	PBMCs	IgA+CD27-	W.B.	W.B.	>25	VH1-18	ARDRLVVVAASTATGPDQ	VK2-28	MQALQTLT
2665	ADI-41713	PBMCs	IgA+CD27-	W.B.	W.B.	>25	VH1-18	ATTVVTVAQDYFDS	VK1-39	QQSYSSPRT
2665	ADI-41634	PBMCs	IgA+CD27+	W.B.	W.B.	>25	VH1-18	ARALRYFDTTRDY	VL1-51	GTWDGILSIGM
2665	ADI-41755	PBMCs	IgA+CD27+	W.B.	W.B.	>25	VH1-18	ARDGEVYEILTGYHPFDY	VK1-5	QQYNSYPST
2665	ADI-41683	PBMCs	IgA+CD27+	W.B.	W.B.	>25	VH1-18	ARDGSEVVPVAFDI	VL2-14	TSFRSGGSYV
2665	ADI-41749	PBMCs	IgA+CD27+	W.B.	W.B.	>25	VH1-18	AREERWLEVDALDI	VK3-20	QQYGSSPYT
2665	ADI-41725	PBMCs	IgA+CD27+	W.B.	W.B.	>25	VH1-18	ATTVVTVDQDYFEH	VK1-39	QHSYSRPRT
2665	ADI-41734	PBMCs	IgA+CD27-FcRL4+	W.B.	W.B.	>25	VH1-18	ARGPSPDY	VK3-15	QQYNSWPPWT
2665	ADI-44713	PBMCs	IgG-IgA-CD27-	W.B.	W.B.	>25	VH1-18	ARYRKRLRFLEWVADDDAFDI	VL5-37	MIWPSNAVV
2665	ADI-41709	PBMCs	IgA+CD27-	W.B.	W.B.	>25	VH1-2	ARDRRNSIGAYCSSTSCPIRPHTLDV	VK1-5	QQYNSLLT
2665	ADI-41735	PBMCs	IgA+CD27-	W.B.	W.B.	>25	VH1-2	ARSGDRSVPYSYYYGMDV	VK2-28	MQALQTPPT
2665	ADI-41715	PBMCs	IgA+CD27-	W.B.	W.B.	>25	VH1-24	ATHPRAYYYDRASLGYYGMDV	VK1-6	LQDYNYPWT
2665	ADI-41679	PBMCs	IgA+CD27+	W.B.	W.B.	>25	VH1-24	ARDFTYSSGYGPFDY	VL4-69	QTWDTGIWV
2665	ADI-41754	PBMCs	IgA+CD27-	W.B.	W.B.	>25	VH1-3	ARDPIGSSSPYYFDF	VK3-20	QQYGSSPGT
2665	ADI-41740	PBMCs	IgA+CD27+	W.B.	W.B.	>25	VH1-3	ARDRYCGSTGCYHELDY	VK1-16	QQYNSYPFT
2665	ADI-41648	PBMCs	IgA+CD27+	W.B.	W.B.	>25	VH1-3	AREGDGMDV	VK1-39	QQSYSLPLT
2665	ADI-41695	PBMCs	IgA+CD27+	W.B.	W.B.	>25	VH1-3	TRGSVYYYYGLDV	VL3-21	QVWDSSSDHMV
2665	ADI-41629	PBMCs	IgA+CD27+	W.B.	W.B.	>25	VH1-3	VRGRAPVSPDDF	VK2-24	MQATVYPLT
2665	ADI-41694	PBMCs	IgA+CD27-	W.B.	W.B.	>25	VH1-46	ARDSPDGVDF	VK3-20	QQYGSSIT
2665	ADI-41717	PBMCs	IgA+CD27-	W.B.	W.B.	>25	VH1-46	AREKGAGHFDY	VK3-20	QQYGSSPGT
2665	ADI-41764	PBMCs	IgA+CD27+	W.B.	W.B.	>25	VH1-46	ARASGGWPRYFDALDV	VK3-20	QQYDRSPLT
2665	ADI-41729	PBMCs	IgA+CD27+	W.B.	W.B.	>25	VH1-46	ARDLAGLGAINYYYGLDV	VK2-28	MQALQTPRT
2665	ADI-41636	PBMCs	IgA+CD27+	W.B.	W.B.	>25	VH1-46	ARSLKKSGSYDGFEPYHFDY	VK4-1	QQYYGTPRT
2665	ADI-41752	PBMCs	IgA+CD27+FcRL4+	W.B.	W.B.	>25	VH1-46	ARTFLGGNGMDV	VL2-14	SSYTGSSTVV
2665	ADI-41657	PBMCs	IgA+CD27-	W.B.	W.B.	>25	VH1-69	ARQQWPYFFDY	VL1-40	QSYDSSVSGSV
2665	ADI-41649	PBMCs	IgA+CD27-FcRL4+	W.B.	W.B.	>25	VH1-69	ARDRLTIFRVVVHGNHYYRGMDV	VL2-14	TSYVIGSTL
2665	ADI-41727	PBMCs	IgA+CD27-	W.B.	W.B.	>25	VH1-69-2	ATSHLKVGASYH	VK3-20	QQYGSSRGFT
2665	ADI-44714	PBMCs	IgG-IgA-CD27-	W.B.	W.B.	>25	VH1-69-2	AAEEEGRGALLDY	VL2-23	CSYGGTNTYV
2665	ADI-44715	PBMCs	IgG-IgA-CD27-	W.B.	W.B.	>25	VH1-69-2	ATGLRGYCSGGSCYVEGYYYGMDV	VK1D-8	QQYYSFPLT
2665	ADI-41700	PBMCs	IgG-IgA-CD27+	W.B.	W.B.	>25	VH1-8	ARGGVQGYYGSGRSDY	VK1-39	QQSYNTPLT
2665	ADI-41705	PBMCs	IgA+CD27-	W.B.	W.B.	>25	VH1-8	ARDAFDYYESSGYE	VK1-16	QQYNSYPYT
2665	ADI-41658	PBMCs	IgA+CD27+	W.B.	W.B.	>25	VH1-8	ATGLDY	VK1-39	QQRFRFPRT
2665	ADI-44716	PBMCs	IgG-IgA-CD27-	W.B.	W.B.	>25	VH1-8	ARGDGSGERY	VL3-1	QAWDSSSWV
2665	ADI-41741	PBMCs	IgA+CD27+	W.B.	W.B.	>25	VH2-5	VHFQQFNPNCGGTNCYSLDF	VL2-14	SSYSITRSLL
2665	ADI-41699	PBMCs	IgG+CD27-	W.B.	W.B.	>25	VH2-5	AHRPVVNRIGWFDP	VL1-44	AAWDDSLNGPV
2665	ADI-41661	PBMCs	IgG+CD27-FcRL4+	W.B.	W.B.	>25	VH2-5	AHSRTYCSGGICHYYYYYGMDV	VK1-39	QQTYSIPFT
2665	ADI-41691	PBMCs	IgA+CD27-	W.B.	W.B.	>25	VH2-70D	ARTYRGSYLRGCYFDY	VK1-39	QQSDTTPPFT
2665	ADI-41730	PBMCs	IgA+CD27+	W.B.	W.B.	>25	VH2-70D	ARIADYHFDS	VK1-39	QQSYDTPPYT
2665	ADI-41757	PBMCs	IgA+CD27+	W.B.	W.B.	>25	VH3-13	ARANWNDDPFFDS	VK3-20	QQYGSSPVT
2665	ADI-41673	PBMCs	IgA+CD27-	W.B.	W.B.	>25	VH3-15	TTDEIRSCSGGSCYLLTWDF	VL1-44	AAWDDSLNGQV
2665	ADI-41666	PBMCs	IgA+CD27-	W.B.	W.B.	>25	VH3-15	TTGSVVLWDY	VL2-11	CSYAGRNYV
2665	ADI-41724	PBMCs	IgA+CD27+FcRL4+	W.B.	W.B.	>25	VH3-15	VWLAGGY	VK2-24	MQATQFPFT
2665	ADI-41659	PBMCs	IgG+CD27+	W.B.	W.B.	>25	VH3-15	TTDPFFGSSWRPFDY	VL2-23	CSYAGTTTYIV
2665	ADI-44717	PBMCs	IgG-IgA-CD27-	W.B.	W.B.	>25	VH3-15	TYGSGRIFDY	VL2-11	CSYAGSYTSV
2665	ADI-41656	PBMCs	IgG-IgA-CD27+	W.B.	W.B.	>25	VH3-21	ARDPHYVVVAPAGPKNGMDV	VL2-23	CSYAGSPNYLI
2665	ADI-41710	PBMCs	IgG+CD27-	W.B.	W.B.	>25	VH3-21	ARSNAAALGGMDV	VK1-9	QQLNSDPFT
2665	ADI-41759	PBMCs	IgA+CD27-	W.B.	W.B.	>25	VH3-23	AKARIMGSIRAGIDY	VK3-15	QQYHNWPLT
2665	ADI-41671	PBMCs	IgA+CD27-	W.B.	W.B.	>25	VH3-23	AKDHEYDFWSGYSRMGWFDP	VL3-1	QAWDSSPVV
2665	ADI-41745	PBMCs	IgA+CD27-	W.B.	W.B.	>25	VH3-23	AKDLAGGCSSTSCSSAY	VK1-5	QQYNSYSLT
2665	ADI-41627	PBMCs	IgA+CD27-	W.B.	W.B.	>25	VH3-23	AKDRWDGKEAY	VK1-5	QQYSSYSRT
2665	ADI-41706	PBMCs	IgA+CD27-	W.B.	W.B.	>25	VH3-23	ANREAGFCSSTSCYDRTGYGMDV	VK2-28	MQALQTPYT
2665	ADI-41665	PBMCs	IgA+CD27+	W.B.	W.B.	>25	VH3-23	AKDPGYCSGAGCPHLDCFDL	VL2-8	SSYAGSNNLV
2665	ADI-41748	PBMCs	IgA+CD27+	W.B.	W.B.	>25	VH3-23	AKDRRLSNTLVPGAPHLDAFDL	VL2-8	NSYAGSNNLV
2665	ADI-41702	PBMCs	IgA+CD27+	W.B.	W.B.	>25	VH3-23	AKGTSDFWSGYVLDYFDY	VK1-39	QQSYSTPGMYT
2665	ADI-41647	PBMCs	IgA+CD27+	W.B.	W.B.	>25	VH3-23	AKYDPKGPRVGATLDY	VK3-15	QQYNHWPPLT
2665	ADI-41637	PBMCs	IgA+CD27+	W.B.	W.B.	>25	VH3-23	ARGLSGSYHLPRPSDY	VK1-5	QQCNSYSPT
2665	ADI-41726	PBMCs	IgA+CD27-FcRL4+	W.B.	W.B.	>25	VH3-23	AKDRSVSSGYAQWAFDI	VK1-8	QQYYSYPYT
2665	ADI-41719	PBMCs	IgG+CD27+	W.B.	W.B.	>25	VH3-23	AKEGNVRYSSTWFPYNWFDL	VK1-13	QQFHSYPGLT
2665	ADI-44718	PBMCs	IgG-IgA-CD27-	W.B.	W.B.	>25	VH3-23	AKGSGGWPYYFDY	VK3-15	QQYNEWPPRT
2665	ADI-44719	PBMCs	IgG-IgA-CD27-	W.B.	W.B.	>25	VH3-23	AKDGYSSGWYEYYFDY	VK3-20	QQYGSSPYT
2665	ADI-44720	PBMCs	IgG-IgA-CD27-	W.B.	W.B.	>25	VH3-23	AKVFVGCSSSCQVYGMDV	VK3-11	QQRSNWGFT
2665	ADI-41638	PBMCs	IgA+CD27-	W.B.	W.B.	>25	VH3-30	AKDKIPAAGSVPYGMDV	VK1-12	QQAHRFPFT
2665	ADI-41722	PBMCs	IgA+CD27-	W.B.	W.B.	>25	VH3-30	AKTVVPAAIGRRDYYYGMDV	VK2-28	MQALQTPGT
2665	ADI-41672	PBMCs	IgA+CD27+	W.B.	W.B.	>25	VH3-30	AKDRGTVVTIGAY	VL1-51	GTWDGSLSAGQWV
2665	ADI-41635	PBMCs	IgA+CD27+	W.B.	W.B.	>25	VH3-30	AKDWAPYKWNDKPFDY	VK3-20	QQYGTSLFT
2665	ADI-41750	PBMCs	IgA+CD27+	W.B.	W.B.	>25	VH3-30	AKEYCSGGSCYGFDY	VK4-1	QQYYSSSWT
2665	ADI-41753	PBMCs	IgA+CD27+	W.B.	W.B.	>25	VH3-30	AKNTRSPWEQSDFYYYGMDV	VK1-39	QQSYSNFLHT
2665	ADI-41668	PBMCs	IgA+CD27+	W.B.	W.B.	>25	VH3-30	ANAYYYDTSGPPLWDN	VL6-57	QSYDSSSQGV
2665	ADI-41738	PBMCs	IgA+CD27+	W.B.	W.B.	>25	VH3-30	ARDGGSEYSYGPRDYYFDY	VK1-39	QQSYSKPYT
2665	ADI-41733	PBMCs	IgA+CD27+	W.B.	W.B.	>25	VH3-30	ARGLGDNNVRSGSYYFDY	VK1-5	QQYNSYSAT
2665	ADI-41680	PBMCs	IgA+CD27+	W.B.	W.B.	>25	VH3-30	VGERYFLDY	VK3-11	HQRHNWPRT
2665	ADI-41645	PBMCs	IgA+CD27-FcRL4+	W.B.	W.B.	>25	VH3-30	AKERRSGSYYWPNHYSGLDV	VK1-33	QQYYSLPYT
2665	ADI-41684	PBMCs	IgA+CD27-FcRL4+	W.B.	W.B.	>25	VH3-30	ATSRLAYCGVNCYSYYRAFDI	VK4-1	QQYYSTPLT
2665	ADI-41693	PBMCs	IgA+CD27+FcRL4+	W.B.	W.B.	>25	VH3-30	AKLELRDPEDY	VK2-30	MQGTHWPRT
2665	ADI-41687	PBMCs	IgA+CD27+FcRL4+	W.B.	W.B.	>25	VH3-30	VVTIGGSVY	VK1-5	QQYDTFPFT
2665	ADI-41639	PBMCs	IgG+CD27+FcRL4+	W.B.	W.B.	>25	VH3-30	ARSYERIVVVAGSLSFDF	VK1-17	LAHNSYPWT
2665	ADI-44721	PBMCs	IgG-IgA-CD27-	W.B.	W.B.	>25	VH3-30	ARDDYYDSSGYLKALDY	VL3-1	QAWDSSTVV
2665	ADI-44722	PBMCs	IgG-IgA-CD27-	W.B.	W.B.	>25	VH3-30	AIRGLGGAFDY	VK3-15	QQYNNWPPYT
2665	ADI-44723	PBMCs	IgG-IgA-CD27-	W.B.	W.B.	>25	VH3-30	ARDGYCSSTSCQSSSFDY	VL3-10	YSTDSSGNHRV
2665	ADI-44724	PBMCs	IgG-IgA-CD27-	W.B.	W.B.	>25	VH3-30	ARERGGTDAFDI	VL3-25	QSADSSGTYDVV
2665	ADI-41670	PBMCs	IgA+CD27-	W.B.	W.B.	>25	VH3-30-3	ARQFDYGDFPTAYYLES	VL1-51	GTWDSGLSAGHVV
2665	ADI-41689	PBMCs	IgA+CD27-	W.B.	W.B.	>25	VH3-35	TAVYYCVLRSPFCGGDCGYYFDY	VL3-9	QVWDSRTV
2665	ADI-41625	PBMCs	IgA+CD27-	W.B.	W.B.	>25	VH3-43	ARAARRYCSAGGCHSDS	VL2-11	CSYAGTFIPYV
2665	ADI-41707	PBMCs	IgG-IgA-CD27+	W.B.	W.B.	>25	VH3-48	ARIQRGGNSVLNY	VK4-1	QQYYSTLYT
2665	ADI-41761	PBMCs	IgA+CD27-	W.B.	W.B.	>25	VH3-48	ARDGRLDS	VK1-33	QQYDNFPYT
2665	ADI-41698	PBMCs	IgA+CD27-	W.B.	W.B.	>25	VH3-48	ASSLGYCSGGSCYYDAFDI	VK1-9	QQLNSYPVLT
2665	ADI-41732	PBMCs	IgA+CD27+	W.B.	W.B.	>25	VH3-48	ARCDGGPVGSCFDY	VK2-24	MQATHFPRT
2665	ADI-41652	PBMCs	IgA+CD27+	W.B.	W.B.	>25	VH3-48	ARIRRYFDWLLYEDDGDELQEFDS	VK3-15	QQYDKWPPWT
2665	ADI-41622	PBMCs	IgA+CD27+	W.B.	W.B.	>25	VH3-48	ARSNWSKFDY	VK3-15	QQYNDWPPMYT
2665	ADI-41633	PBMCs	IgA+CD27+	W.B.	W.B.	>25	VH3-48	ARTNYAWRGGYLDH	VK1-39	QQSYSSPRT
2665	ADI-41714	PBMCs	IgA+CD27+	W.B.	W.B.	>25	VH3-48	VRDLFGAVATDRNNFQH	VK1-33	QQYANLPLT
2665	ADI-41669	PBMCs	IgA+CD27-FcRL4+	W.B.	W.B.	>25	VH3-48	AREGITMSENFDY	VL3-10	YSTDSSGNHRV
2665	ADI-41654	PBMCs	IgA+CD27+FcRL4+	W.B.	W.B.	>25	VH3-48	AEGNWGIEEFDI	VL1-40	QSYDSIRVSTV
2665	ADI-44725	PBMCs	IgG-IgA-CD27-	W.B.	W.B.	>25	VH3-48	AREAMDYVWGSYRYTDPDY	VK2-28	MQALQTWT
2665	ADI-44726	PBMCs	IgG-IgA-CD27-	W.B.	W.B.	>25	VH3-48	ASDPYRYCSSTSCSQTGY	VL3-25	QSADSSGTWV
2665	ADI-41632	PBMCs	IgA+CD27+	W.B.	W.B.	>25	VH3-49	TRWEALRRGMYYFDY	VK1-12	QQANSFPFT
2665	ADI-41676	PBMCs	IgA+CD27-	W.B.	W.B.	>25	VH3-53	ARVAYCVNCYPHPYNWFDP	VL8-61	VLYMGSGIWV
2665	ADI-41723	PBMCs	IgA+CD27+	W.B.	W.B.	>25	VH3-53	ANGLDV	VK3-15	QHYSNWPPYT
2665	ADI-41758	PBMCs	IgA+CD27+	W.B.	W.B.	>25	VH3-53	ARARRDGYIFDAFDI	VK1-5	QQYNSFPWT
2665	ADI-41653	PBMCs	IgG-IgA-CD27+	W.B.	W.B.	>25	VH3-7	ARDGVEVAGTGNY	VK1-5	QQYNSYSRGYT
2665	ADI-41640	PBMCs	IgG-IgA-CD27+FcRL4+	W.B.	W.B.	>25	VH3-7	ARNHYYGSAPLRCDY	VK3-15	QQYNNWPPRYT
2665	ADI-41667	PBMCs	IgA+CD27-	W.B.	W.B.	>25	VH3-7	ARGCRSFW	VL2-8	SSYAGSNNVV
2665	ADI-41642	PBMCs	IgA+CD27-	W.B.	W.B.	>25	VH3-7	ARHDTKSYYDSRGYLEGYGMDV	VL1-51	GTWDSSLSGGV
2665	ADI-41751	PBMCs	IgA+CD27-	W.B.	W.B.	>25	VH3-7	GGSSY	VK2-30	MQGTHWPGT
2665	ADI-41688	PBMCs	IgA+CD27-	W.B.	W.B.	>25	VH3-7	VLRSPFCGGDCGYYFDY	VL3-9	QVWDSRTV
2665	ADI-41760	PBMCs	IgA+CD27+	W.B.	W.B.	>25	VH3-7	ARDKTYYYDSSGYYDAFDI	VK1-6	LQDYNYPRT
2665	ADI-41747	PBMCs	IgA+CD27+	W.B.	W.B.	>25	VH3-7	ARDWGDIEVEPTRFDN	VK2-30	MQATHWPPHT
2665	ADI-44727	PBMCs	IgG-IgA-CD27-	W.B.	W.B.	>25	VH3-7	ARILTYYYDSSGYYRPGASDI	VK1-39	QQSYSTPQT
2665	ADI-44728	PBMCs	IgG-IgA-CD27-	W.B.	W.B.	>25	VH3-7	ARDCHYYDSSGYYYYFDF	VK3-15	QQYNYWPRT
2665	ADI-41712	PBMCs	IgA+CD27-	W.B.	W.B.	>25	VH3-72	ARLGFHDNSGYYYY	VK3-15	QQYNNWPPST
2665	ADI-41721	PBMCs	IgA+CD27-	W.B.	W.B.	>25	VH3-72	ARVTATTTDC	VK1-9	QQVHSYPRT
2665	ADI-41744	PBMCs	IgA+CD27+	W.B.	W.B.	>25	VH3-74	ARDNIPPAGIKGEDEYYGMDV	VL3-21	QVWDSSTDHEL
2665	ADI-41696	PBMCs	IgA+CD27+	W.B.	W.B.	>25	VH3-74	AREEYYDSTGAFDI	VL2-14	ISYTSSATWV
2665	ADI-44729	PBMCs	IgG-IgA-CD27-	W.B.	W.B.	>25	VH3-74	ARGVSNWDFDY	VL6-57	QSYDSSTVV
2665	ADI-41736	PBMCs	IgA+CD27-	W.B.	W.B.	>25	VH3-9	AKDLGPSTWHFFAY	VK4-1	QQYYTNLLT
2665	ADI-41731	PBMCs	IgA+CD27-	W.B.	W.B.	>25	VH3-9	VRGVVRGVNRPFDY	VK1-27	QKYSSVPPMYA
2665	ADI-41663	PBMCs	IgA+CD27+	W.B.	W.B.	>25	VH3-9	VKANDFNDYGSAFDV	VL2-23	CSRAGVSTWV
2665	ADI-41674	PBMCs	IgA+CD27-FcRL4+	W.B.	W.B.	>25	VH3-9	AREKPDALYALDV	VL2-14	SSYTGSSPLTVV
2665	ADI-41708	PBMCs	IgA+CD27-FcRL4+	W.B.	W.B.	>25	VH3-9	VKDSSGEQPNTWLDP	VK3-11	QQRYNWPQIT
2665	ADI-44730	PBMCs	IgG-IgA-CD27-	W.B.	W.B.	>25	VH3-9	AATYYYDSSGYYYVYFQH	VK1-39	QQSYSTPYT
2665	ADI-44731	PBMCs	IgG-IgA-CD27-	W.B.	W.B.	>25	VH3-9	AKGVYSNYANAFDI	VL6-57	QSYDSSNHVV
2665	ADI-41624	PBMCs	IgA+CD27-	W.B.	W.B.	>25	VH4-30-4	ARAPVTRMGVGPYDY	VK3-20	QQYGSSPPWT
2665	ADI-41711	PBMCs	IgA+CD27+	W.B.	W.B.	>25	VH4-30-4	ARGDNYDSSGYYPLFDQ	VK1-33	QQYDNLPYT
2665	ADI-41746	PBMCs	IgA+CD27-FcRL4+	W.B.	W.B.	>25	VH4-30-4	ARAWEQYNFGRHFDS	VK4-1	HQYYHLPIT
2665	ADI-44732	PBMCs	IgG-IgA-CD27-	W.B.	W.B.	>25	VH4-30-4	ARGGEHFDY	VL2-11	CSYAGSYTLVV
2665	ADI-44733	PBMCs	IgG-IgA-CD27-	W.B.	W.B.	>25	VH4-30-4	ASLTLDYGSGSNEFDY	VL3-1	QAWDGSYYA
2665	ADI-41763	PBMCs	IgA+CD27+	W.B.	W.B.	>25	VH4-31	ARGNLGDFPSPQIHFDY	VL1-51	ATWDYSLSPGVV
2665	ADI-41765	PBMCs	IgG-IgA-CD27+	W.B.	W.B.	>25	VH4-34	ARGLGYSGSYERGFDY	VL3-21	QVWDSSSDHVV
2665	ADI-41655	PBMCs	IgA+CD27-	W.B.	W.B.	>25	VH4-34	ARGRGFVWEIDY	VL2-14	CSYTSYRTYV
2665	ADI-41643	PBMCs	IgA+CD27+	W.B.	W.B.	>25	VH4-34	ARGGGSSPVNYYYFNGMDV	VK3-15	QQYHNWPPVYT
2665	ADI-41685	PBMCs	IgA+CD27+	W.B.	W.B.	>25	VH4-34	ARGLYYDTSGYYDRAFDI	VL1-40	QSYDSSLSVV
2665	ADI-41682	PBMCs	IgA+CD27+	W.B.	W.B.	>25	VH4-34	ARGPNYDFWNGHQPGLDY	VK2-24	MQATQFPWT
2665	ADI-41686	PBMCs	IgA+CD27+	W.B.	W.B.	>25	VH4-34	ARGRRSHDYGSGSGDYYYGMDV	VK1-12	QQANSFPRT
2665	ADI-41681	PBMCs	IgA+CD27+	W.B.	W.B.	>25	VH4-34	ARGRTKVEV	VK2-24	MQATQSPT
2665	ADI-41628	PBMCs	IgA+CD27+	W.B.	W.B.	>25	VH4-34	ARSANVFRGPWLY	VK3-15	QQFNNWPYT
2665	ADI-41650	PBMCs	IgA+CD27+	W.B.	W.B.	>25	VH4-38-2	VRVSGSNSLGLFDP	VL1-47	AAWDDSLSGWV
2665	ADI-41651	PBMCs	IgA+CD27-	W.B.	W.B.	>25	VH4-39	ASDSEGFDSSEY	VL2-14	SSYTNINTVV
2665	ADI-41623	PBMCs	IgA+CD27+	W.B.	W.B.	>25	VH4-39	ARYYYASGSNVRRAFDI	VL2-8	SSYTGSDSLI
2665	ADI-44734	PBMCs	IgG-IgA-CD27-	W.B.	W.B.	>25	VH4-4	ASSSAYYDFFLRVREYSYYYYYGMDV	VK3-20	QQYGSSPKT
2665	ADI-41641	PBMCs	IgA+CD27-FcRL4+	W.B.	W.B.	>25	VH4-59	ARDGISMFRGATGLPDY	VK3-20	QHYGSSSMYT
2665	ADI-41716	PBMCs	IgA+CD27-FcRL4+	W.B.	W.B.	>25	VH4-59	ARNMAYYYGSGRAGGYGMDV	VK1-33	QQYDNLPYT
2665	ADI-44735	PBMCs	IgG-IgA-CD27-	W.B.	W.B.	>25	VH4-59	ARGSHYGSFDF	VK1-39	QQSYSTYT
2665	ADI-41692	PBMCs	IgA+CD27+	W.B.	W.B.	>25	VH4-61	ARGVAVAGAEYFPL	VK3-15	EQYNDWPGT
2665	ADI-41621	PBMCs	IgA+CD27+	W.B.	W.B.	>25	VH4-61	TRGRRTDAYIFDY	VK1-39	HQSYSTQIT
2665	ADI-41675	PBMCs	IgA+CD27+FcRL4+	W.B.	W.B.	>25	VH4-61	ARGSYDGDYFDR	VL2-23	SSYAGSTLYVL
2665	ADI-44736	PBMCs	IgG-IgA-CD27-	W.B.	W.B.	>25	VH4-61	ARVDYGDYFGY	VK4-1	QQYYSTPIT
2665	ADI-41739	PBMCs	IgA+CD27-	W.B.	W.B.	>25	VH5-10-1	ARLDGYKIPDY	VK3-15	QQYNNWPYT
2665	ADI-41728	PBMCs	IgA+CD27-	W.B.	W.B.	>25	VH5-51	ARFWDYFDSSGAFDI	VK3-20	QQYGSSPLT
2665	ADI-41718	PBMCs	IgA+CD27+	W.B.	W.B.	>25	VH5-51	ARQPSAWSADFDY	VK3-20	QQSVSSPRT
2665	ADI-41742	PBMCs	IgA+CD27+	W.B.	W.B.	>25	VH5-51	ARYRTAMATKSHFDY	VL2-14	SSHTSSNTQV
2665	ADI-41762	PBMCs	IgA+CD27+	W.B.	W.B.	>25	VH5-51	ATGNVYFNY	VK1-39	QQSYNTPYT
2665	ADI-41646	PBMCs	IgA+CD27-FcRL4+	W.B.	W.B.	>25	VH5-51	ARPLNYGDNWYIDL	VK3-15	QQYNKWPPAWT
2665	ADI-44737	PBMCs	IgG-IgA-CD27-	W.B.	W.B.	>25	VH5-51	ARLTGVLYNWNDPDY	VK2-30	MQGTHWPRT
2665	ADI-44738	PBMCs	IgG-IgA-CD27-	W.B.	W.B.	>25	VH5-51	ARLWPTVTMGAFDI	VL3-1	QAWDSSTAGV
2665	ADI-44739	PBMCs	IgG-IgA-CD27-	W.B.	W.B.	>25	VH5-51	ARRVHCSGGSCYSERQWFDY	VL1-40	QSYDSSLSGSV
2665	ADI-44740	PBMCs	IgG-IgA-CD27-	W.B.	W.B.	>25	VH5-51	ARSLVGTGCDN	VL3-1	QAWDSSTAGV
2665	ADI-44741	PBMCs	IgG-IgA-CD27-	W.B.	W.B.	>25	VH5-51	ASLSGNSGSYYFLS	VL3-25	QSADSSGTYVV
2665	ADI-44742	PBMCs	IgG-IgA-CD27-	W.B.	W.B.	>25	VH5-51	ARLSGSRGFDY	VL6-57	QSYDSSNSPYV
2665	ADI-44743	PBMCs	IgG-IgA-CD27-	W.B.	W.B.	>25	VH5-51	ARQPLYSYGVFDY	VL6-57	QSYDSSNHV
2665	ADI-44744	PBMCs	IgG-IgA-CD27-	W.B.	W.B.	>25	VH5-51	ARRYYYGSGSDYYFDY	VL2-23	CSYAGSSTVV
2665	ADI-41631	PBMCs	IgA+CD27+	W.B.	W.B.	>25	VH6-1	ARDPDSGNYFYYLGMDV	VK3-11	QQRRNWLT
2665	ADI-44745	PBMCs	IgG-IgA-CD27-	W.B.	W.B.	>25	VH6-1	ARDSGGSGSYTVPFDF	VL3-10	YSTDSSGNERV
2666	ADI-41788	PBMCs	IgG+CD27-	2.755e-10	N.B.	0.472794	VH1-8	ARGFYKWNDWSFDY	VL3-21	QVWDGDSAHHAV
2666	ADI-41783	PBMCs	IgA+CD27+	5.42456e-10	N.B.	0.252927	VH1-18	ARDSPAGTVTLDF	VK2-30	MHGTHWPPEYT
2666	ADI-41772	PBMCs	IgA+CD27-	7.10105e-10	N.B.	0.0404008	VH3-11	ARLREVTYIMPTIDYFDY	VL3-10	YSRDFSGDHGV
2666	ADI-41787	PBMCs	IgG+CD27-	1.56237e-09	N.B.	0.379258	VH3-30	AREGVWSGFFVDTGTDFRHHGMDV	VL3-10	YSIDTSANLGV
2666	ADI-41768	PBMCs	IgG+CD27-	1.61459e-09	3.38298e-10	>25	VH3-9	VKGSCNGGICYSADY	VL6-57	QSYDSDNWV
2666	ADI-41778	PBMCs	IgA+CD27-	2.75256e-09	5.04199e-10	>25	VH3-9	AKANNPIDSSGYNRGFDT	VL2-11	CSYAGTYTWV
2666	ADI-41790	PBMCs	IgG+CD27-	3.15261e-09	N.B.	>25	VH1-69	ARDGTFVRYYGMDV	VK3-11	QQRSNWPPT
2666	ADI-41799	PBMCs	IgG+CD27+	3.27629e-09	1.10141e-09	>25	VH1-69	ARVVVHSTITTAKDFFSGVHDI	VK1-5	QHYNSYSPVT
2666	ADI-41794	PBMCs	IgG-IgA-CD27-	3.30922e-09	3.01006e-09	>25	VH4-34	ARGTRTIVYCDGDCYQPWAYHYYGMDV	VL1-51	GTWDSSLSAVV
2666	ADI-41781	PBMCs	IgG-IgA-CD27+	3.46456e-09	6.53361e-10	>25	VH1-18	ARGKGSTIPLGYYIGMDV	VK1-27	QKYNSAPLT
2666	ADI-41792	PBMCs	IgG-IgA-CD27-	2.98373e-08	N.B.	>25	VH3-21	ARTEYSSSSPIFDY	VL1-40	QSYDSSLSGSV
2666	ADI-41797	PBMCs	IgA+CD27+	W.B.	W.B.	21.0454	VH4-30-4	GREGEGTTIAEAGTAGFFEY	VK4-1	QQYYRSRT
2666	ADI-41777	PBMCs	IgG-IgA-CD27+	W.B.	W.B.	>25	VH3-74	ARGPWATIYYFDY	VK4-1	QQYYDTPFT
2666	ADI-41782	PBMCs	IgG-IgA-CD27+	W.B.	W.B.	>25	VH3-7	ARPDFSARGYSGHGGIGY	VK1-39	QQSYSSSWT
2666	ADI-41775	PBMCs	IgA+CD27-	W.B.	W.B.	>25	VH3-33	ARGGAGARGMDV	VK4-1	QQYYSTPHT
2666	ADI-41776	PBMCs	IgA+CD27-	W.B.	W.B.	>25	VH1-46	ARDGGVGAPYGLDV	VL2-23	CSHTGSGTWV
2666	ADI-41766	PBMCs	IgG-IgA-CD27+	W.B.	W.B.	>25	VH3-74	ARGPVTTIYYFDF	VK4-1	QQYYDTPFT
2666	ADI-41773	PBMCs	IgG-IgA-CD27+	W.B.	W.B.	>25	VH3-74	ARGPVPTYYFFDS	VK4-1	QQYYDTPFT
2666	ADI-41774	PBMCs	IgG-IgA-CD27+	W.B.	W.B.	>25	VH3-74	ARGYRSTYYYFDN	VK4-1	QQYYDTPFT
2666	ADI-41798	PBMCs	IgG-IgA-CD27+	W.B.	W.B.	>25	VH3-53	ARLLRSYYFDS	VK3-11	QQRTSWPPT
2666	ADI-41770	PBMCs	IgA+CD27-	W.B.	W.B.	>25	VH3-30	VKDWGGTTPLS	VK4-1	QQYYSTPYT
2666	ADI-41767	PBMCs	IgA+CD27+	W.B.	W.B.	>25	VH3-9	AKDTHAYNNYLGFIDY	VK3-11	QQRSVWPLT
2666	ADI-41771	PBMCs	IgA+CD27+	W.B.	W.B.	>25	VH4-30-2	ARGAPLDI	VK2-28	MQPLQIPYT
2666	ADI-41779	PBMCs	IgA+CD27+	W.B.	W.B.	>25	VH3-7	ARDSRSGTPIVIGLDAFDI	VK1-39	QQSYSTPQT
2666	ADI-41784	PBMCs	IgA+CD27+	W.B.	W.B.	>25	VH3-9	AKDIGRSKDAFDI	VL2-11	SSYAGSYTVV
2666	ADI-41796	PBMCs	IgA+CD27+	W.B.	W.B.	>25	VH3-7	ARGGDYGATYVFDI	VK1-5	QQYYSYYT
2666	ADI-41785	PBMCs	IgA+CD27-FcRL4+	W.B.	W.B.	>25	VH3-11	AREQGTVGSTSRLDY	VL1-51	GTWDSSLTAVV
2666	ADI-41769	PBMCs	IgA+CD27+FcRL4+	W.B.	W.B.	>25	VH3-30	AKDEGHCSSTSCYSGYYGMDV	VK4-1	QQYYSSPFT
2666	ADI-41780	PBMCs	IgA+CD27+FcRL4+	W.B.	W.B.	>25	VH4-59	ARGGGSGWPPIVYYGMDV	VK3-15	QQYNNWPYT
2666	ADI-41786	PBMCs	IgA+CD27+FcRL4+	W.B.	W.B.	>25	VH3-66	ARDPRYCSTGGCFPFYFDY	VK1-39	QQSYSTPPLT
2666	ADI-41795	PBMCs	IgA+CD27+FcRL4+	W.B.	W.B.	>25	VH3-23	AHDPWGWRGGSGMDV	VL1-40	QSYDSSLSISV
2666	ADI-41793	PBMCs	IgG+CD27-	W.B.	W.B.	>25	VH3-33	ASGFLESVLDY	VL1-40	QSYDSSLRVL
2666	ADI-41789	PBMCs	IgG+CD27+	W.B.	W.B.	>25	VH4-4	ARATRRSDSHYYYGMDV	VL1-40	QSYDSSLSGSV
2666	ADI-41791	PBMCs	IgG+CD27+	W.B.	W.B.	>25	VH3-30-3	ARDLYCSGGSCYSPGSYYYYGMDV	VL3-1	QAWDSSTGV
2666	ADI-44746	PBMCs	IgG-IgA-CD27-	W.B.	W.B.	>25	VH3-7	CERGYSGSYYEDY	VL3-25	QSADSSGTSWV
2666	ADI-44747	PBMCs	IgG-IgA-CD27-	W.B.	W.B.	>25	VH3-48	ARDTTDTKLDV	VL3-25	QSADSSGTYWV
2666	ADI-44748	PBMCs	IgG-IgA-CD27-	W.B.	W.B.	>25	VH3-21	ARDTLSCSGSSCSHYFDF	VL1-40	QSYDSSLSGSV
2849	ADI-41841	PBMCs	IgG+CD27+	1.21331e-10	2.65423e-10	0.0428589	VH3-21	ARDQYESYAFDI	VK1-33	QPYDNLRPVT
2849	ADI-41827	PBMCs	IgG-IgA-CD27-	1.86476e-10	N.B.	>25	VH3-30	AKEDCSGGTCYHERNYYYYGMDV	VL3-1	QAWDSSTVV
2849	ADI-41828	PBMCs	IgG+CD27+	2.40873e-10	N.B.	5.52831	VH3-48	TTFMAGYSFGHGDAFDI	VL3-21	QVWNSNSDHPHWV
2849	ADI-41829	PBMCs	IgG+CD27+	2.70948e-10	N.B.	0.119434	VH3-21	ATVGALPGHFDN	VL1-40	QSYDSRLTYV
2849	ADI-41830	PBMCs	IgG+CD27+	2.90364e-10	N.B.	0.115046	VH1-18	ARAPPLPGQVYDGAGSYLLHGY	VK2-28	MQALQTPRT
2849	ADI-41812	PBMCs	IgG+CD27+	3.13885e-10	N.B.	0.174965	VH3-21	ARDPGYCSSNSCTVAMDV	VL1-40	QSYDRTLVI
2849	ADI-41831	PBMCs	IgG+CD27+	3.28737e-10	N.B.	5.20692	VH3-21	VREDYDSSGYGLHWFDP	VL1-40	QSYDRSLSGWV
2849	ADI-41804	PBMCs	IgG-IgA-CD27+	3.31397e-10	4.36276e-10	>25	VH4-34	ARSPDLTIFGGLYFYYGISV	VK1-27	QKYKSAPRT
2849	ADI-41832	PBMCs	IgG-IgA-CD27+	6.30919e-10	N.B.	0.18841	VH3-23	AKAGWELFSPQGAFDL	VK3-20	QHYGNSPYT
2849	ADI-41816	PBMCs	IgG-IgA-CD27-	6.56461e-10	N.B.	0.910138	VH1-2	ARGVRQQWLVNTGDPDYYFDF	VL3-1	QAWDRNAGV
2849	ADI-41818	PBMCs	IgG-IgA-CD27-	6.75863e-10	3.47029e-10	>25	VH3-66	VRERTPFYYVSSGYWDS	VK3-20	QQYGFSYT
2849	ADI-41842	PBMCs	IgG-IgA-CD27+	7.1721e-10	4.42344e-10	>25	VH1-8	ARGGAYATNGYYIIWFDP	VK1-39	QQSYNSPYT
2849	ADI-41833	PBMCs	IgG-IgA-CD27+	7.22883e-10	N.B.	0.0232931	VH3-23	ARESYYELWTGTYPGWELDY	VK1-27	QKSNSAPRP
2849	ADI-41834	PBMCs	IgG-IgA-CD27+	1.19801e-09	N.B.	0.0708941	VH3-66	ARDSSLWYRGGDY	VK1-33	QQFDFRALT
2849	ADI-41835	PBMCs	IgG+CD27-	1.4268e-09	N.B.	0.447908	VH3-23	AKATPLKWELLIGSTPGYYFDY	VL3-1	QAWDSSTGV
2849	ADI-41807	PBMCs	IgG-IgA-CD27+	1.49608e-09	1.19204e-09	>25	VH2-70	ARVNVYAANGYYSYYLDY	VK1-39	QQTYSIPWT
2849	ADI-41811	PBMCs	IgG-IgA-CD27+	1.63573e-09	7.43709e-10	>25	VH6-1	ARDPDSGNYFHYYGMDV	VK3-11	QQRAKWPPYT
2849	ADI-41803	PBMCs	IgG-IgA-CD27+	1.98921e-09	7.11096e-10	>25	VH4-34	TRGPVSRIYDTSGSYSLNYYGMDV	VK1-17	LQHNSYPRT
2849	ADI-41810	PBMCs	IgG-IgA-CD27-	2.0274e-09	N.B.	>25	VH3-30	ARGHSDWRGDYFDF	VK3-15	QQYINWPPYT
2849	ADI-41809	PBMCs	IgA+CD27-FcRL4+	2.64728e-09	N.B.	>25	VH3-23	ANVDPSSVTYYGYYYGMDV	VL1-47	ATWDDSLSGWV
2849	ADI-41815	PBMCs	IgG+CD27-	3.20525e-09	N.B.	>25	VH3-21	ARARGVGATIGFDY	VK2-28	MQALQTPYT
2849	ADI-41800	PBMCs	IgG+CD27-	3.236e-09	N.B.	>25	VH1-2	ARGESFHH	VL2-14	SSYTRSTITSVV
2849	ADI-41840	PBMCs	IgG+CD27-FcRL4+	3.32591e-09	N.B.	>25	VH1-69	ARKRVTVPVPFDS	VK3-15	QQYNNWPWT
2849	ADI-41814	PBMCs	Unknown	3.39423e-09	9.15145e-10	>25	VH2-5	AHRRSSTVTTGFFDY	VL1-40	QSFDSSLSIWV
2849	ADI-41836	PBMCs	IgG+CD27-	5.73801e-09	N.B.	>25	VH1-3	AREWSGFWSGLNWFEP	VL1-40	QSYDSSLNGVA
2849	ADI-41817	PBMCs	IgG-IgA-CD27+	6.9384e-09	1.58041e-08	>25	VH5-51	ATVVTYADNIRWFDS	VL2-14	SSYTSSSTYV
2849	ADI-41837	PBMCs	IgG+CD27-	7.08509e-09	N.B.	>25	VH1-18	ARDAHCSSTNCYIDLGGAPVDY	VK2-30	MQGAHWPWT
2849	ADI-41839	PBMCs	IgG-IgA-CD27+	7.88333e-09	N.B.	>25	VH3-30	AKEVGYGGNSLHY	VL3-21	QVWDFSSDLWV
2849	ADI-41808	PBMCs	IgG+CD27+	1.38587e-08	2.25049e-08	>25	VH1-69	ATHRPSDS	VK1-5	QQYDTYPYP
2849	ADI-41838	PBMCs	IgG+CD27-	3.21188e-08	N.B.	>25	VH3-30	ARGFPEPITSWPGYFYAMDV	VL2-14	SSYTNSDTPVV
2849	ADI-41820	PBMCs	IgG+CD27+	6.48618e-08	N.B.	>25	VH3-30	AKDRIHCPNGVCYVHSSFYGLDV	VL7-46	LLSFNGPYWV
2849	ADI-41805	PBMCs	IgG-IgA-CD27-	N.B.	2.0002e-09	>25	VH5-51	AKSTTYYYYGLDV	VL2-14	SSYTSSRTWV
2849	ADI-41823	PBMCs	IgG-IgA-CD27+	W.B.	W.B.	>25	VH6-1	ARASSSFAAEPRTYGMDV	VL3-1	QAWDSSTVV
2849	ADI-41821	PBMCs	IgG-IgA-CD27+FcRL4+	W.B.	W.B.	>25	VH4-34	ARAAPCGSASCYTPYFDS	VK4-1	QQYYSTPPYT
2849	ADI-41806	PBMCs	IgG+CD27-	W.B.	W.B.	>25	VH3-11	AREGYDILTGPGAGSNALDV	VL1-40	QAYDRSLSGSI
2849	ADI-41824	PBMCs	IgG+CD27-	W.B.	W.B.	>25	VH3-48	ATIGCSSTICYYGWFAP	VL3-21	QVWDSGADHYV
2849	ADI-41802	PBMCs	IgG+CD27-	W.B.	W.B.	>25	VH4-34	ARAPWYYYGMDV	VL2-14	SSYTSTNTRV
2849	ADI-41813	PBMCs	IgG+CD27-	W.B.	W.B.	>25	VH4-34	ARGVWYYYGMDV	VL2-14	SSFTSSTTRV
2849	ADI-41826	PBMCs	IgG+CD27+	W.B.	W.B.	>25	VH3-11	ARDLADDNGDQGAY	VK1-27	QKYNVAPYT
2849	ADI-41801	PBMCs	IgG+CD27+	W.B.	W.B.	>25	VH4-34	ARGAWWFNAFDI	VL2-14	SSYTSSTTPRV
2849	ADI-41819	PBMCs	IgG-IgA-CD27-	W.B.	W.B.	>25	VH5-51	AKQTGSTGVYGMDV	VL1-40	QSYDSSLMGV
2849	ADI-41825	PBMCs	IgG-IgA-CD27-	W.B.	W.B.	>25	VH2-5	AHRRPLRGMDV	VK1-33	QQYANPAIT
2849	ADI-41822	PBMCs	Unknown	W.B.	W.B.	>25	VH5-10-1	ARHYQRWGYNWSYLPIDY	VK2-28	MQALQTPLT
*N.B.; non-binding, W.B.; Weak binding. IgG KDs were calculated for antibodies with BLI binding responses >0.1 nm.
