# Supplementary material for: Systematic comparison of respiratory syncytial virus-induced memory B cell responses in two anatomical compartments
Source: Nat Commun. 2019 Mar 8;10:1126. doi: 10.1038/s41467-019-09085-1 (PMC6408481; doi:10.1038/s41467-019-09085-1)
Supplement: Supplementary file 5 — Supplementary Data 2 [file 41467_2019_9085_MOESM5_ESM.xlsx]

## Sheet: Primers
Primer name	PCR step	Primer sequence
5′ Leader Vlam 1	First PCR	GGTCCTGGGCCCAGTCTGTGCTG
5′ Leader Vlam 2	First PCR	GGTCCTGGGCCCAGTCTGCCCTG
5′ Leader Vlam 3	First PCR	GCTCTGTGACCTCCTATGAGCTG
5′ Leader Vlam 4/5	First PCR	GGTCTCTCTCSCAGCYTGTGCTG
5′ Leader Vlam 6	First PCR	GTTCTTGGGCCAATTTTATGCTG
5′ Leader Vlam 7	First PCR	GGTCCAATTCYCAGGCTGTGGTG
5′ Leader Vlam 8	First PCR	GAGTGGATTCTCAGACTGTGGTG
3' Clam rev	First PCR	CACCAGTGTGGCCTTGTTGGCTTG
VH1lead	First PCR	CCA TGG ACT GGA CCT GGA GG
VH1 lead2	First PCR	CAG GTG YCC AST CCC AGG T
VH2lead	First PCR	CTT TGY TCC ACG CTC CTG CTR C
VH3lead	First PCR	CCA TGG AGT TTG GGC TGA GC
VH3lead2	First PCR	AAGGTGTCCAGTGTGARGTGCAG
VH4lead	First PCR	ATG AAA CAC CTG TGG TTC TT
VH5lead	First PCR	ATG GGG TCA ACC GCC ATC CT
VH6lead	First PCR	ATG TCT GTC TCC TTC CTC AT
IgGrev	First PCR	GGAAGGTGTGCACGCCGCTGGTC
IgMrev	First PCR	GGTTGGGGCGGATGCACTCC
IgArev	First PCR	TGAGTGGCTCCTGGGGGAAGAAGC
IgDconstrev	First PCR	CTG TTA TCC TTT GGG TGT CTG CAC
5′ Leader Vkappa 1/2	First PCR	ATGAGGSTCCCYGCTCAGCTGCTGG
5′ Leader Vkappa 3	First PCR	CTCTTCCTCCTGCTACTCTGGCTCCCAG
5′ Leader Vkappa 4	First PCR	ATTTCTCTGTTGCTCTGGATCTCTG
Kappa const rev	First PCR	GTTTCTCGTAGTCTGCTTTGCTCA
VH5PCR2for	Second PCR	TTGTTCTTATTTCTGGCGTCCTCGAGGGCCCAG GTA CAG CTG CAG CAG TCA
VH4PCR2for	Second PCR	TTGTTCTTATTTCTGGCGTCCTCGAGGGCCCAG GTG CAG CTG CAG GAG TCS G
VH6PCR2for	Second PCR	TTGTTCTTATTTCTGGCGTCCTCGAGGGCCCAG GTG CAG CTA CAG CAG TGG G
VH10_PCR2for	Second PCR	TTGTTCTTATTTCTGGCGTCCTCGAGGGCCGAG GTG CAG CTG KTG GAG WC
VH12_PCR2for	Second PCR	TTGTTCTTATTTCTGGCGTCCTCGAGGGCCCAG GTC CAG CTK GTR CAG TCT GG
VH14_PCR2for	Second PCR	TTGTTCTTATTTCTGGCGTCCTCGAGGGCCCAG RTC ACC TTG AAG GAG TCT G
VH22_PCR2for	Second PCR	TTGTTCTTATTTCTGGCGTCCTCGAGGGCCCAG GTG CAG CTG GTG SAR TCT GG
VH1:2rev overlap	Second PCR	GGGGAAGACCGATGGGCCCTTGGTGCTAGC TGA GGA GAC RGT GAC CAG GGT G
VH4:5rev overlap	Second PCR	GGGGAAGACCGATGGGCCCTTGGTGCTAGC TGA GGA GAC GGT GAC CAG GGT T
VH3rev overlap	Second PCR	GGGGAAGACCGATGGGCCCTTGGTGCTAGC TGA AGA GAC GGT GAC CAT TGT
VH6rev overlap	Second PCR	GGGGAAGACCGATGGGCCCTTGGTGCTAGC TGA GGA GAC GGT GAC CGT GGT CC
VK1for overlap	Second PCR	TCTATTGTTCTTATTTAGTTCAGCATACTCTGAC ATC CRG DTG ACC CAG TCT CC
VK2foroverlap	Second PCR	TCTATTGTTCTTATTTAGTTCAGCATACTCTGAA ATT GTR WTG ACR CAG TCT CC
VK9foroverlap	Second PCR	TCTATTGTTCTTATTTAGTTCAGCATACTCTGAT ATT GTG MTG ACB CAG WCT CC
VK12for overlap	Second PCR	TCTATTGTTCTTATTTAGTTCAGCATACTCTGAA ACG ACA CTC ACG CAG TCT C
VK1rev overlap	Second PCR	GATGAACACGGAAGGAGCGGCCACCGTACG TTT GAT TTC CAC CTT GGT CC
VK2:4rev overlap	Second PCR	GATGAACACGGAAGGAGCGGCCACCGTACG TTT GAT CTC CAS CTT GGT CC
VK3rev overlap	Second PCR	GATGAACACGGAAGGAGCGGCCACCGTACG TTT GAT ATC CAC TTT GGT CC
VK5rev overlap	Second PCR	GATGAACACGGAAGGAGCGGCCACCGTACG TTT AAT CTC CAG TCG TGT CC
VL1for overlap	Second PCR	CTATTGTTCTTATTTAGTTCAGCATACTCTCAG TCT GTS BTG ACG CAG CCG CC
VL3foroverlap	Second PCR	CTATTGTTCTTATTTAGTTCAGCATACTCTTCC TAT GWG CTG ACW CAG CCA C
VL38foroverlap	Second PCR	CTATTGTTCTTATTTAGTTCAGCATACTCTTCC TAT GAG CTG AYR CAG CYA CC
VL4foroverlap	Second PCR	CTATTGTTCTTATTTAGTTCAGCATACTCTCAG CCT GTG CTG ACT CAR YC
VL7:8for overlap	Second PCR	CTATTGTTCTTATTTAGTTCAGCATACTCTCAG DCT GTG GTG ACY CAG GAG CC
VL9foroverlap	Second PCR	CTATTGTTCTTATTTAGTTCAGCATACTCTCAG CCW GKG CTG ACT CAG CCM CC
VL11foroverlap	Second PCR	CTATTGTTCTTATTTAGTTCAGCATACTCTTCC TCT GAG CTG AST CAG GAS CC
VL13foroverlap	Second PCR	CTATTGTTCTTATTTAGTTCAGCATACTCTCAG TCT GYY CTG AYT CAG CCT
VL15foroverlap	Second PCR	CTATTGTTCTTATTTAGTTCAGCATACTCTAAT TTT ATG CTG ACT CAG CCC C
VL1:2rev overlap	Second PCR	AGTGACCGAGGGGGCAGCCTTGGGCTGACC TAG GAC GGT SAS CTT GGT CC
VL7rev overlap	Second PCR	AGTGACCGAGGGGGCAGCCTTGGGCTGACC GAG GAC GGT CAG CTG GGT GC
